# Supplementary material for: Di-μ2-acetato-di-μ2-azido-di-μ3-methanol-tetra­kis­{μ-2-[(2-methyl-1-oxidopropan-2-yl)imino­meth­yl]-6-meth­oxy­phenolato}tetra­nickel(II) methanol disolvate
Source: Acta Crystallogr Sect E Struct Rep Online. 2012 Jan 14;68(Pt 2):m150–1. doi: 10.1107/S1600536811055164 (PMC3274884; doi:10.1107/S1600536811055164)
Supplement: Supplementary file 1 [file e-68-0m150-sup1.cif]

##############################################################################
#                                                                            #
# This CIF contains the data in a paper accepted for publication in          #
# Acta Crystallographica Section E. It conforms to the requirements of       #
# Notes for Authors for Acta Crystallographica Section E, and has been       #
# peer reviewed under the auspices of the IUCr Commission on Journals.       #
#                                                                            #
# Full details of the Crystallographic Information File format               #
# are given in the paper "The Crystallographic Information File (CIF):       #
# a New Standard Archive File for Crystallography" by S. R. Hall, F. H.      #
# Allen and I. D. Brown [Acta Cryst. (1991), A47, 655-685].                  #
#                                                                            #
# The current version of the core CIF dictionary is obtainable from          #
# ftp://ftp.iucr.org/pub/cif_core.dic.                                       #
#                                                                            #
# Software is freely available for graphical display of the structure(s)     #
# in this CIF. For information consult the CIF software page                 #
# http://www.iucr.org/resources/cif/software.                                #
#                                                                            #
# This file may be used for bona fide research purposes within the           #
# scientific community so long as proper attribution is given to the journal # 
# article from which it was obtained.                                        #
#                                                                            #
##############################################################################
data_I
_audit_creation_method     SHELXL-97
_chemical_name_systematic
;
Di-\m~2~-acetato-di-\m~2~-azido-di-\m~3~-methanol-tetrakis{\m-2-[(2-methyl-1-
oxidopropan-2-yl)iminomethyl]-6-methoxyphenolato}tetranickel(II)
methanol disolvate
;
_chemical_name_common     ?
_chemical_formula_moiety
                  '[Ni4 (C12 H15 N O3)2 (C2 H3 O2)2 (N3)2 (C H4 O)2], 2(C H4 O)'
_chemical_formula_sum     'C32 H52 N8 Ni4 O14'
_chemical_formula_weight     1007.56
_chemical_melting_point     ?
_symmetry_cell_setting     monoclinic
_symmetry_space_group_name_H-M     'P 21/c'
_symmetry_space_group_name_hall     '-P 2ybc'
loop_
    _symmetry_equiv_pos_as_xyz
    'x, y, z'
    '-x, y+1/2, -z+1/2'
    '-x, -y, -z'
    'x, -y-1/2, z-1/2'
_cell_length_a     9.5635(14)
_cell_length_b     11.8971(16)
_cell_length_c     18.845(3)
_cell_angle_alpha     90.00
_cell_angle_beta     94.581(2)
_cell_angle_gamma     90.00
_cell_volume     2137.3(5)
_cell_formula_units_Z     2
_cell_measurement_reflns_used     8404
_cell_measurement_theta_min     2.74
_cell_measurement_theta_max     28.23
_cell_measurement_temperature     296(2)
_exptl_crystal_description     block
_exptl_crystal_colour     green
_exptl_crystal_size_max     0.2
_exptl_crystal_size_mid     0.2
_exptl_crystal_size_min     0.2
_exptl_crystal_density_diffrn     1.563
_exptl_crystal_density_meas     ?
_exptl_crystal_density_method     'not measured'
_exptl_crystal_F_000     1044.0
_exptl_absorpt_coefficient_mu     1.805
_exptl_absorpt_correction_type     multi-scan
_exptl_absorpt_process_details     '(SADABS; Bruker, 2004)'
_exptl_absorpt_correction_T_min     0.697
_exptl_absorpt_correction_T_max     0.704
_exptl_special_details     ?
_diffrn_ambient_temperature     296(2)
_diffrn_radiation_type     MoK\a
_diffrn_radiation_wavelength     0.71073
_diffrn_radiation_source     'sealed tube'
_diffrn_radiation_monochromator     graphite
_diffrn_measurement_device_type     'Bruker APEXII CCD'
_diffrn_measurement_method     '\f and \w scans'
_diffrn_detector_area_resol_mean     ?
_diffrn_reflns_number     15395
_diffrn_reflns_av_R_equivalents     0.0168
_diffrn_reflns_av_sigmaI/netI     0.0180
_diffrn_reflns_theta_min     2.03
_diffrn_reflns_theta_max     28.27
_diffrn_reflns_theta_full     28.27
_diffrn_measured_fraction_theta_max     0.997
_diffrn_measured_fraction_theta_full     0.997
_diffrn_reflns_limit_h_min     -12
_diffrn_reflns_limit_h_max     12
_diffrn_reflns_limit_k_min     -13
_diffrn_reflns_limit_k_max     15
_diffrn_reflns_limit_l_min     -25
_diffrn_reflns_limit_l_max     23
_refine_special_details
;
Refinement of <i>F</i>^2^ against ALL reflections. The weighted <i>R</i>-factor
<i>wR</i> and goodness of fit <i>S</i> are based on <i>F</i>^2^, conventional
<i>R</i>-factors <i>R</i> are based on <i>F</i>, with <i>F</i> set to zero for
negative <i>F</i>^2^. The threshold expression of <i>F</i>^2^ >
\s(<i>F</i>^2^) is used only for calculating <i>R</i>-factors(gt) <i>etc</i>.
and is not relevant to the choice of reflections for refinement.
<i>R</i>-factors based on <i>F</i>^2^ are statistically about twice as large
as those based on <i>F</i>, and <i>R</i>- factors based on ALL data will be
even larger.
;
_reflns_number_total     5277
_reflns_number_gt     4584
_reflns_threshold_expression     I>2sigma(I)
_refine_ls_structure_factor_coef     Fsqd
_refine_ls_matrix_type     full
_refine_ls_R_factor_all     0.0401
_refine_ls_R_factor_gt     0.0345
_refine_ls_wR_factor_gt     0.1041
_refine_ls_wR_factor_ref     0.1097
_refine_ls_goodness_of_fit_ref     0.837
_refine_ls_restrained_S_all     0.837
_refine_ls_number_reflns     5277
_refine_ls_number_parameters     269
_refine_ls_number_restraints     0
_refine_ls_hydrogen_treatment     constr
_refine_ls_weighting_scheme     calc
_refine_ls_weighting_details
         'calc w=1/[\s^2^(Fo^2^)+(0.0832P)^2^+2.6493P] where P=(Fo^2^+2Fc^2^)/3'
_atom_sites_solution_hydrogens     geom
_atom_sites_solution_primary     direct
_atom_sites_solution_secondary     difmap
_refine_ls_shift/su_max     0.001
_refine_ls_shift/su_mean     0.000
_refine_diff_density_max     1.473
_refine_diff_density_min     -0.548
_refine_ls_extinction_method     none
_refine_ls_extinction_coef     ?
loop_
    _atom_type_symbol
    _atom_type_description
    _atom_type_scat_dispersion_real
    _atom_type_scat_dispersion_imag
    _atom_type_scat_source
    'C' 'C' 0.0033 0.0016
                         'International Tables Vol C Tables 4.2.6.8 and 6.1.1.4'
    'H' 'H' 0.0000 0.0000
                         'International Tables Vol C Tables 4.2.6.8 and 6.1.1.4'
    'N' 'N' 0.0061 0.0033
                         'International Tables Vol C Tables 4.2.6.8 and 6.1.1.4'
    'O' 'O' 0.0106 0.0060
                         'International Tables Vol C Tables 4.2.6.8 and 6.1.1.4'
    'Ni' 'Ni' 0.3393 1.1124
                         'International Tables Vol C Tables 4.2.6.8 and 6.1.1.4'
_computing_data_collection     'APEX2 (Bruker, 2004)'
_computing_cell_refinement     'SAINT (Bruker, 2004)'
_computing_data_reduction     'SAINT (Bruker, 2004)'
_computing_structure_solution     'SHELXS97 (Sheldrick, 2008)'
_computing_structure_refinement     'SHELXL97 (Sheldrick, 2008)'
_computing_molecular_graphics     'SHELXTL (Sheldrick, 2008)'
_computing_publication_material     'SHELXTL (Sheldrick, 2008)'
loop_
    _atom_site_type_symbol
    _atom_site_label
    _atom_site_fract_x
    _atom_site_fract_y
    _atom_site_fract_z
    _atom_site_U_iso_or_equiv
    _atom_site_adp_type
    _atom_site_calc_flag
    _atom_site_refinement_flags
    _atom_site_occupancy
    _atom_site_symmetry_multiplicity
    _atom_site_disorder_assembly
    _atom_site_disorder_group
    Ni Ni1 0.15407(3) 0.47649(2) 0.012265(15) 0.02862(10) Uani d . 1 1 . .
    Ni Ni2 -0.03379(3) 0.29667(2) 0.057375(15) 0.02882(10) Uani d . 1 1 . .
    C C6 0.3281(2) 0.4368(2) 0.15200(13) 0.0337(5) Uani d . 1 1 . .
    C C5 0.2010(2) 0.37608(19) 0.15074(12) 0.0299(4) Uani d . 1 1 . .
    C C7 0.0623(3) 0.2180(2) 0.20063(14) 0.0388(5) Uani d . 1 1 . .
    H H7 0.0544 0.1718 0.2399 0.047 Uiso calc R 1 1 . .
    C C8 -0.1572(3) 0.1358(2) 0.15586(15) 0.0447(6) Uani d . 1 1 . .
    C C3 0.2992(3) 0.2680(2) 0.25272(14) 0.0436(6) Uani d . 1 1 . .
    H H3 0.2901 0.2130 0.2871 0.052 Uiso calc R 1 1 . .
    C C4 0.1870(3) 0.2889(2) 0.20048(13) 0.0337(5) Uani d . 1 1 . .
    C C1 0.4383(3) 0.4150(2) 0.20212(15) 0.0428(6) Uani d . 1 1 . .
    H H1 0.5213 0.4559 0.2026 0.051 Uiso calc R 1 1 . .
    C C2 0.4218(3) 0.3292(3) 0.25254(16) 0.0494(7) Uani d . 1 1 . .
    H H2 0.4952 0.3135 0.2864 0.059 Uiso calc R 1 1 . .
    O O2 0.10001(16) 0.40585(14) 0.10273(8) 0.0309(3) Uani d . 1 1 . .
    O O1 0.32663(18) 0.51793(15) 0.09962(10) 0.0396(4) Uani d . 1 1 . .
    N N1 -0.0370(2) 0.21444(17) 0.15087(11) 0.0352(4) Uani d . 1 1 . .
    C C11 -0.2605(4) 0.1602(3) 0.08853(18) 0.0558(8) Uani d . 1 1 . .
    H H11A -0.3239 0.0971 0.0801 0.067 Uiso calc R 1 1 . .
    H H11B -0.3161 0.2263 0.0970 0.067 Uiso calc R 1 1 . .
    C C9 -0.1127(5) 0.0167(3) 0.1622(4) 0.1006(19) Uani d . 1 1 . .
    H H9A -0.0507 -0.0003 0.1261 0.151 Uiso calc R 1 1 . .
    H H9B -0.1937 -0.0311 0.1564 0.151 Uiso calc R 1 1 . .
    H H9C -0.0650 0.0042 0.2083 0.151 Uiso calc R 1 1 . .
    C C10 -0.2433(4) 0.1707(5) 0.2188(2) 0.0819(13) Uani d . 1 1 . .
    H H10A -0.3341 0.1360 0.2133 0.123 Uiso calc R 1 1 . .
    H H10B -0.2538 0.2510 0.2191 0.123 Uiso calc R 1 1 . .
    H H10C -0.1951 0.1468 0.2628 0.123 Uiso calc R 1 1 . .
    C C12 0.2533(3) 0.2440(2) 0.00123(15) 0.0405(5) Uani d . 1 1 . .
    C C13 0.3687(4) 0.1640(3) -0.0181(3) 0.0784(13) Uani d . 1 1 . .
    H H13A 0.3638 0.1544 -0.0688 0.118 Uiso calc R 1 1 . .
    H H13B 0.3565 0.0925 0.0042 0.118 Uiso calc R 1 1 . .
    H H13C 0.4585 0.1946 -0.0019 0.118 Uiso calc R 1 1 . .
    O O4 0.14558(19) 0.20252(15) 0.02585(11) 0.0402(4) Uani d . 1 1 . .
    O O3 0.27595(19) 0.34597(15) -0.01089(11) 0.0412(4) Uani d . 1 1 . .
    C C14 0.4556(3) 0.5730(4) 0.0879(2) 0.0688(11) Uani d . 1 1 . .
    H H14A 0.4880 0.6143 0.1298 0.103 Uiso calc R 1 1 . .
    H H14B 0.4409 0.6237 0.0484 0.103 Uiso calc R 1 1 . .
    H H14C 0.5246 0.5179 0.0777 0.103 Uiso calc R 1 1 . .
    O O5 -0.1839(2) 0.17807(17) 0.02701(10) 0.0444(4) Uani d . 1 1 . .
    O O6 -0.02391(17) 0.39361(13) -0.03062(8) 0.0297(3) Uani d . 1 1 . .
    C C15 -0.0307(3) 0.3404(2) -0.09846(13) 0.0413(6) Uani d . 1 1 . .
    H H15A 0.0460 0.2886 -0.1001 0.062 Uiso calc R 1 1 . .
    H H15B -0.0248 0.3962 -0.1349 0.062 Uiso calc R 1 1 . .
    H H15C -0.1178 0.3005 -0.1062 0.062 Uiso calc R 1 1 . .
    N N2 0.1997(2) 0.57829(17) -0.07205(10) 0.0321(4) Uani d . 1 1 . .
    N N3 0.2050(2) 0.54193(18) -0.13116(12) 0.0358(4) Uani d . 1 1 . .
    N N6 0.2121(3) 0.5107(3) -0.18836(15) 0.0584(7) Uani d . 1 1 . .
    O O7 0.8278(3) 0.0154(2) 0.93586(16) 0.0720(7) Uani d . 1 1 . .
    H H7A 0.8392 -0.0513 0.9455 0.108 Uiso calc R 1 1 . .
    C C16 0.7350(7) 0.0260(4) 0.8735(3) 0.0965(16) Uani d . 1 1 . .
    H H16A 0.6900 0.0982 0.8733 0.145 Uiso calc R 1 1 . .
    H H16B 0.6653 -0.0321 0.8729 0.145 Uiso calc R 1 1 . .
    H H16C 0.7870 0.0192 0.8322 0.145 Uiso calc R 1 1 . .
loop_
    _atom_site_aniso_label
    _atom_site_aniso_U_11
    _atom_site_aniso_U_22
    _atom_site_aniso_U_33
    _atom_site_aniso_U_12
    _atom_site_aniso_U_13
    _atom_site_aniso_U_23
    Ni1 0.02667(16) 0.02808(16) 0.03090(16) -0.00306(10) 0.00100(11) 0.00428(10)
    Ni2 0.03015(16) 0.02786(16) 0.02811(16) -0.00462(10) 0.00031(11) 0.00272(10)
    C6 0.0309(11) 0.0338(11) 0.0360(11) -0.0005(9) -0.0006(9) 0.0017(9)
    C5 0.0304(10) 0.0299(10) 0.0287(10) -0.0007(8) -0.0018(8) 0.0006(8)
    C7 0.0458(14) 0.0361(12) 0.0340(12) -0.0069(10) 0.0000(10) 0.0060(9)
    C8 0.0467(14) 0.0461(14) 0.0408(13) -0.0186(12) 0.0000(11) 0.0120(11)
    C3 0.0437(14) 0.0452(14) 0.0402(13) 0.0021(11) -0.0079(11) 0.0083(11)
    C4 0.0359(12) 0.0344(11) 0.0298(11) -0.0017(9) -0.0033(9) 0.0044(9)
    C1 0.0321(12) 0.0489(15) 0.0458(14) -0.0027(10) -0.0066(10) 0.0009(11)
    C2 0.0413(14) 0.0584(17) 0.0457(15) -0.0002(13) -0.0132(11) 0.0060(13)
    O2 0.0292(7) 0.0322(8) 0.0302(7) -0.0057(6) -0.0039(6) 0.0051(6)
    O1 0.0320(8) 0.0405(9) 0.0453(10) -0.0107(7) -0.0027(7) 0.0085(7)
    N1 0.0394(11) 0.0333(10) 0.0328(10) -0.0077(8) 0.0027(8) 0.0050(8)
    C11 0.0539(17) 0.0601(19) 0.0527(17) -0.0169(15) -0.0008(13) 0.0054(14)
    C9 0.068(3) 0.0384(18) 0.192(6) -0.0131(17) -0.010(3) 0.030(3)
    C10 0.061(2) 0.117(4) 0.070(2) -0.028(2) 0.0204(19) 0.000(2)
    C12 0.0384(12) 0.0334(12) 0.0500(14) -0.0006(10) 0.0048(10) -0.0017(10)
    C13 0.056(2) 0.0417(17) 0.143(4) 0.0086(15) 0.040(2) -0.002(2)
    O4 0.0397(10) 0.0308(9) 0.0506(11) -0.0015(7) 0.0063(8) 0.0009(7)
    O3 0.0385(9) 0.0331(9) 0.0533(11) 0.0002(7) 0.0114(8) 0.0040(8)
    C14 0.0458(17) 0.081(3) 0.078(2) -0.0329(17) -0.0057(15) 0.028(2)
    O5 0.0511(11) 0.0456(10) 0.0362(9) -0.0194(9) 0.0015(8) -0.0011(8)
    O6 0.0330(8) 0.0305(8) 0.0254(7) -0.0029(6) 0.0002(6) 0.0011(6)
    C15 0.0497(14) 0.0438(14) 0.0304(11) -0.0052(11) 0.0024(10) -0.0068(10)
    N2 0.0319(9) 0.0334(10) 0.0315(9) -0.0026(7) 0.0047(7) 0.0037(8)
    N3 0.0319(10) 0.0362(10) 0.0397(11) -0.0032(8) 0.0051(8) 0.0011(8)
    N6 0.0670(18) 0.0652(17) 0.0447(14) -0.0091(14) 0.0151(12) -0.0128(12)
    O7 0.103(2) 0.0377(12) 0.0759(17) 0.0026(13) 0.0132(15) -0.0054(11)
    C16 0.136(5) 0.079(3) 0.071(3) 0.019(3) -0.007(3) -0.006(2)
_geom_special_details
;
All e.s.d.'s (except the e.s.d. in the dihedral angle between two l.s. planes)
are estimated using the full covariance matrix. The cell e.s.d.'s are taken
into account individually in the estimation of e.s.d.'s in distances, angles
and torsion angles; correlations between e.s.d.'s in cell parameters are only
used when they are defined by crystal symmetry. An approximate (isotropic)
treatment of cell e.s.d.'s is used for estimating e.s.d.'s involving l.s.
planes.
;
loop_
    _geom_bond_atom_site_label_1
    _geom_bond_atom_site_label_2
    _geom_bond_site_symmetry_2
    _geom_bond_distance
    _geom_bond_publ_flag
    Ni1 O2 . 2.0052(16) y
    Ni1 O3 . 2.0103(18) y
    Ni1 O6 3_565 2.0312(17) y
    Ni1 N2 . 2.0720(19) y
    Ni1 O6 . 2.0743(16) y
    Ni1 O1 . 2.2897(18) y
    Ni1 Ni1 3_565 2.9988(7) ?
    Ni2 O2 . 1.9699(16) y
    Ni2 N1 . 2.018(2) y
    Ni2 O6 . 2.0282(16) y
    Ni2 O5 . 2.0608(18) y
    Ni2 O4 . 2.1709(19) y
    Ni2 N2 3_565 2.209(2) y
    C6 O1 . 1.380(3) ?
    C6 C1 . 1.382(3) ?
    C6 C5 . 1.413(3) ?
    C5 O2 . 1.318(3) ?
    C5 C4 . 1.411(3) ?
    C7 N1 . 1.281(3) ?
    C7 C4 . 1.461(3) ?
    C7 H7 . 0.9300 ?
    C8 C9 . 1.481(5) ?
    C8 N1 . 1.491(3) ?
    C8 C10 . 1.553(5) ?
    C8 C11 . 1.572(4) ?
    C3 C2 . 1.380(4) ?
    C3 C4 . 1.419(3) ?
    C3 H3 . 0.9300 ?
    C1 C2 . 1.412(4) ?
    C1 H1 . 0.9300 ?
    C2 H2 . 0.9300 ?
    O1 C14 . 1.429(3) ?
    C11 O5 . 1.436(4) ?
    C11 H11A . 0.9700 ?
    C11 H11B . 0.9700 ?
    C9 H9A . 0.9600 ?
    C9 H9B . 0.9600 ?
    C9 H9C . 0.9600 ?
    C10 H10A . 0.9600 ?
    C10 H10B . 0.9600 ?
    C10 H10C . 0.9600 ?
    C12 O3 . 1.256(3) ?
    C12 O4 . 1.263(3) ?
    C12 C13 . 1.524(4) ?
    C13 H13A . 0.9600 ?
    C13 H13B . 0.9600 ?
    C13 H13C . 0.9600 ?
    C14 H14A . 0.9600 ?
    C14 H14B . 0.9600 ?
    C14 H14C . 0.9600 ?
    O6 C15 . 1.424(3) ?
    O6 Ni1 3_565 2.0313(17) ?
    C15 H15A . 0.9600 ?
    C15 H15B . 0.9600 ?
    C15 H15C . 0.9600 ?
    N2 N3 . 1.200(3) ?
    N2 Ni2 3_565 2.209(2) ?
    N3 N6 . 1.147(3) ?
    O7 C16 . 1.421(6) ?
    O7 H7A . 0.8200 ?
    C16 H16A . 0.9600 ?
    C16 H16B . 0.9600 ?
    C16 H16C . 0.9600 ?
loop_
    _geom_angle_atom_site_label_1
    _geom_angle_atom_site_label_2
    _geom_angle_atom_site_label_3
    _geom_angle_site_symmetry_1
    _geom_angle_site_symmetry_3
    _geom_angle
    _geom_angle_publ_flag
    O2 Ni1 O3 . . 93.10(7) ?
    O2 Ni1 O6 . 3_565 88.34(7) ?
    O3 Ni1 O6 . 3_565 176.78(7) ?
    O2 Ni1 N2 . . 168.94(7) ?
    O3 Ni1 N2 . . 97.11(8) ?
    O6 Ni1 N2 3_565 . 81.68(7) ?
    O2 Ni1 O6 . . 82.69(6) ?
    O3 Ni1 O6 . . 91.16(7) ?
    O6 Ni1 O6 3_565 . 86.16(7) ?
    N2 Ni1 O6 . . 101.29(7) ?
    O2 Ni1 O1 . . 72.48(6) ?
    O3 Ni1 O1 . . 85.71(8) ?
    O6 Ni1 O1 3_565 . 97.47(7) ?
    N2 Ni1 O1 . . 103.98(7) ?
    O6 Ni1 O1 . . 154.73(6) ?
    O2 Ni1 Ni1 . 3_565 83.82(5) ?
    O3 Ni1 Ni1 . 3_565 133.65(6) ?
    O6 Ni1 Ni1 3_565 3_565 43.64(4) ?
    N2 Ni1 Ni1 . 3_565 92.14(6) ?
    O6 Ni1 Ni1 . 3_565 42.52(5) ?
    O1 Ni1 Ni1 . 3_565 135.53(5) ?
    O2 Ni2 N1 . . 89.73(7) ?
    O2 Ni2 O6 . . 84.76(6) ?
    N1 Ni2 O6 . . 174.03(7) ?
    O2 Ni2 O5 . . 170.33(7) ?
    N1 Ni2 O5 . . 81.47(8) ?
    O6 Ni2 O5 . . 103.84(7) ?
    O2 Ni2 O4 . . 87.64(7) ?
    N1 Ni2 O4 . . 93.21(8) ?
    O6 Ni2 O4 . . 88.87(7) ?
    O5 Ni2 O4 . . 96.82(8) ?
    O2 Ni2 N2 . 3_565 87.13(7) ?
    N1 Ni2 N2 . 3_565 98.98(8) ?
    O6 Ni2 N2 . 3_565 78.48(7) ?
    O5 Ni2 N2 . 3_565 90.26(8) ?
    O4 Ni2 N2 . 3_565 166.70(7) ?
    O1 C6 C1 . . 125.7(2) ?
    O1 C6 C5 . . 112.69(19) ?
    C1 C6 C5 . . 121.6(2) ?
    O2 C5 C4 . . 123.4(2) ?
    O2 C5 C6 . . 117.2(2) ?
    C4 C5 C6 . . 119.4(2) ?
    N1 C7 C4 . . 125.1(2) ?
    N1 C7 H7 . . 117.5 ?
    C4 C7 H7 . . 117.5 ?
    C9 C8 N1 . . 112.8(3) ?
    C9 C8 C10 . . 111.1(4) ?
    N1 C8 C10 . . 109.8(3) ?
    C9 C8 C11 . . 113.6(3) ?
    N1 C8 C11 . . 105.7(2) ?
    C10 C8 C11 . . 103.3(3) ?
    C2 C3 C4 . . 120.1(3) ?
    C2 C3 H3 . . 120.0 ?
    C4 C3 H3 . . 120.0 ?
    C5 C4 C3 . . 118.9(2) ?
    C5 C4 C7 . . 123.1(2) ?
    C3 C4 C7 . . 118.0(2) ?
    C6 C1 C2 . . 118.4(2) ?
    C6 C1 H1 . . 120.8 ?
    C2 C1 H1 . . 120.8 ?
    C3 C2 C1 . . 121.6(2) ?
    C3 C2 H2 . . 119.2 ?
    C1 C2 H2 . . 119.2 ?
    C5 O2 Ni2 . . 122.38(14) ?
    C5 O2 Ni1 . . 118.15(14) ?
    Ni2 O2 Ni1 . . 96.32(7) ?
    C6 O1 C14 . . 118.1(2) ?
    C6 O1 Ni1 . . 109.24(13) ?
    C14 O1 Ni1 . . 124.70(19) ?
    C7 N1 C8 . . 120.3(2) ?
    C7 N1 Ni2 . . 124.16(17) ?
    C8 N1 Ni2 . . 115.14(16) ?
    O5 C11 C8 . . 110.5(3) ?
    O5 C11 H11A . . 109.5 ?
    C8 C11 H11A . . 109.5 ?
    O5 C11 H11B . . 109.5 ?
    C8 C11 H11B . . 109.5 ?
    H11A C11 H11B . . 108.1 ?
    C8 C9 H9A . . 109.5 ?
    C8 C9 H9B . . 109.5 ?
    H9A C9 H9B . . 109.5 ?
    C8 C9 H9C . . 109.5 ?
    H9A C9 H9C . . 109.5 ?
    H9B C9 H9C . . 109.5 ?
    C8 C10 H10A . . 109.5 ?
    C8 C10 H10B . . 109.5 ?
    H10A C10 H10B . . 109.5 ?
    C8 C10 H10C . . 109.5 ?
    H10A C10 H10C . . 109.5 ?
    H10B C10 H10C . . 109.5 ?
    O3 C12 O4 . . 127.0(2) ?
    O3 C12 C13 . . 114.9(2) ?
    O4 C12 C13 . . 118.1(3) ?
    C12 C13 H13A . . 109.5 ?
    C12 C13 H13B . . 109.5 ?
    H13A C13 H13B . . 109.5 ?
    C12 C13 H13C . . 109.5 ?
    H13A C13 H13C . . 109.5 ?
    H13B C13 H13C . . 109.5 ?
    C12 O4 Ni2 . . 125.71(17) ?
    C12 O3 Ni1 . . 126.49(17) ?
    O1 C14 H14A . . 109.5 ?
    O1 C14 H14B . . 109.5 ?
    H14A C14 H14B . . 109.5 ?
    O1 C14 H14C . . 109.5 ?
    H14A C14 H14C . . 109.5 ?
    H14B C14 H14C . . 109.5 ?
    C11 O5 Ni2 . . 105.45(16) ?
    C15 O6 Ni2 . . 118.66(15) ?
    C15 O6 Ni1 . 3_565 120.45(15) ?
    Ni2 O6 Ni1 . 3_565 102.96(7) ?
    C15 O6 Ni1 . . 122.57(15) ?
    Ni2 O6 Ni1 . . 92.42(6) ?
    Ni1 O6 Ni1 3_565 . 93.84(7) ?
    O6 C15 H15A . . 109.5 ?
    O6 C15 H15B . . 109.5 ?
    H15A C15 H15B . . 109.5 ?
    O6 C15 H15C . . 109.5 ?
    H15A C15 H15C . . 109.5 ?
    H15B C15 H15C . . 109.5 ?
    N3 N2 Ni1 . . 121.89(17) ?
    N3 N2 Ni2 . 3_565 116.32(16) ?
    Ni1 N2 Ni2 . 3_565 95.75(8) ?
    N6 N3 N2 . . 177.6(3) ?
    C16 O7 H7A . . 109.5 ?
    O7 C16 H16A . . 109.5 ?
    O7 C16 H16B . . 109.5 ?
    H16A C16 H16B . . 109.5 ?
    O7 C16 H16C . . 109.5 ?
    H16A C16 H16C . . 109.5 ?
    H16B C16 H16C . . 109.5 ?
loop_
    _geom_hbond_atom_site_label_D
    _geom_hbond_atom_site_label_H
    _geom_hbond_atom_site_label_A
    _geom_hbond_site_symmetry_A
    _geom_hbond_distance_DH
    _geom_hbond_distance_HA
    _geom_hbond_distance_DA
    _geom_hbond_angle_DHA
    O7 H7A O4 3_656 0.82 1.88 2.698(3) 174.9
data_global
_journal_date_recd_electronic     2011-11-13
_journal_date_accepted     2011-12-22
_journal_name_full     'Acta Crystallographica, Section E'
_journal_year     2012
_journal_volume     68
_journal_issue      2
_journal_page_first     m150
_journal_page_last     m151
_journal_paper_category     QM
_journal_paper_doi     10.1107/S1600536811055164
_journal_coeditor_code     KP2370
_publ_contact_author_name     'Fei Chang'
_publ_contact_author_address
;
School of Chemistry and Chemical Engineering, Inner Mongolia University,
Hohhot 010021, People's Republic of China
;
_publ_contact_author_email     ndchfei@imu.edu.cn
_publ_contact_author_fax     '86-471-4992981'
_publ_contact_author_phone     '86-471-4994372'
_publ_section_title
;\
Di-\m~2~-acetato-di-\m~2~-azido-di-\m~3~-methanol-tetrakis{\m-2-[(2-methyl-1-\
oxidopropan-2-yl)iminomethyl]-6-methoxyphenolato}tetranickel(II) methanol
disolvate
;
loop_
    _publ_author_name
    _publ_author_footnote
    _publ_author_address
    'Tan, Shan-Yong' .
;
School of Chemistry and Chemical Engineering, Inner Mongolia University,
Hohhot 010021, People's Republic of China
;
    'Chang, Fei' .
;
School of Chemistry and Chemical Engineering, Inner Mongolia University,
Hohhot 010021, People's Republic of China
;
    'Gao, Yan-Peng' .
;
Department of Chemistry and Chemical Engineering,
Ordos College of Inner Mongolia University,
Erdos 017000, People's Republic of China
;
