# Supplementary material for: Di-μ2-acetato-di-μ2-azido-di-μ3-methanol-tetra­kis­{μ-2-[(2-methyl-1-oxidopropan-2-yl)imino­meth­yl]-6-meth­oxy­phenolato}tetra­nickel(II) methanol disolvate
Source: Acta Crystallogr Sect E Struct Rep Online. 2012 Jan 14;68(Pt 2):m150–1. doi: 10.1107/S1600536811055164 (PMC3274884; doi:10.1107/S1600536811055164)
Supplement: Supplementary file 2 [file e-68-0m150-Isup2.hkl]

# 
# h,k,l, Fc-squared, Fo-squared, sigma(Fo-squared) and status flag 
# 
data_I
_shelx_title ' tanshanyong110920_0m in P2(1)/c' 
_shelx_refln_list_code          4 
_shelx_F_calc_maximum      279.22 
_exptl_crystal_F_000      1350.00 
_reflns_d_resolution_high  0.7503 
 
loop_ 
 _symmetry_equiv_pos_as_xyz 
 'x, y, z' 
 '-x, y+1/2, -z+1/2' 
 '-x, -y, -z' 
 'x, -y-1/2, z-1/2' 
 
_cell_length_a     9.5635 
_cell_length_b    11.8971 
_cell_length_c    18.8447 
_cell_angle_alpha  90.000 
_cell_angle_beta   94.581 
_cell_angle_gamma  90.000 
 
_shelx_F_squared_multiplier     1.000 
 
loop_ 
 _refln_index_h 
 _refln_index_k 
 _refln_index_l 
 _refln_F_squared_calc 
 _refln_F_squared_meas 
 _refln_F_squared_sigma 
 _refln_observed_status 
   1   0   0    77966.41    73941.77   1131.51 o 
   2   0   0     8034.58     8169.30     81.20 o 
   3   0   0     3570.70     4126.13     52.29 o 
   4   0   0     1327.04     1061.69     23.28 o 
   5   0   0     5674.61     6115.02     78.04 o 
   6   0   0     8398.63     8365.81    105.91 o 
   7   0   0     2793.87     2991.30     48.43 o 
   8   0   0      766.19      814.76     17.52 o 
   9   0   0      897.61      930.44     28.53 o 
  10   0   0     1613.55     1624.59     54.06 o 
  11   0   0      363.01      350.92     14.06 o 
  12   0   0       40.85       29.05      8.30 o 
   1   1   0     1576.64     1728.39     12.41 o 
   2   1   0     4984.07     5751.26     40.66 o 
   3   1   0      562.29      687.02      7.36 o 
   4   1   0     2722.61     2724.29     25.41 o 
   5   1   0     6925.53     6730.19     53.64 o 
   6   1   0     8520.45     8769.33     69.75 o 
   7   1   0     4333.27     4526.29     43.35 o 
   8   1   0     1265.60     1295.69     16.60 o 
   9   1   0     1595.14     1623.79     20.07 o 
  10   1   0      921.25      870.29     15.39 o 
  11   1   0      555.92      541.96     12.13 o 
  12   1   0      152.47      163.44      9.46 o 
   0   2   0      544.21      773.02     19.90 o 
   1   2   0     3711.47     3692.28     32.09 o 
   2   2   0    15632.80    17030.49    146.88 o 
   3   2   0    29636.30    30414.48    230.96 o 
   4   2   0    13873.55    14511.46    111.67 o 
   5   2   0      400.99      438.39      6.59 o 
   6   2   0     2688.07     2757.15     21.85 o 
   7   2   0      278.80      252.87     10.60 o 
   8   2   0        3.61        5.58      3.65 o 
   9   2   0      219.77      202.99      7.40 o 
  10   2   0       17.38       16.23      5.60 o 
  11   2   0        9.51       18.55      5.80 o 
  12   2   0      435.91      459.69     13.42 o 
   1   3   0     1146.93     1620.99     15.10 o 
   2   3   0      486.07      325.90      3.92 o 
   3   3   0     5267.14     5345.97     42.17 o 
   4   3   0     1535.42     1908.47     16.69 o 
   5   3   0        0.68       18.88      1.78 o 
   6   3   0      137.17      150.56      5.29 o 
   7   3   0      422.54      414.97     10.30 o 
   8   3   0      849.80      851.21     12.06 o 
   9   3   0      450.34      437.13     11.12 o 
  10   3   0      163.45      165.62      9.45 o 
  11   3   0        6.66        9.06      5.71 o 
  12   3   0       23.18       20.14      8.65 o 
   0   4   0    15560.06    14891.39    181.31 o 
   1   4   0     7044.71     7052.05     61.18 o 
   2   4   0     2035.94     1994.09     16.78 o 
   3   4   0     1831.45     1332.00     12.06 o 
   4   4   0      780.31      617.12      7.74 o 
   5   4   0        1.21       11.66      1.80 o 
   6   4   0     3005.85     2963.49     25.61 o 
   7   4   0      571.49      527.78      8.92 o 
   8   4   0       10.03        1.63      3.43 o 
   9   4   0      506.16      448.57     11.41 o 
  10   4   0      689.71      697.60     14.87 o 
  11   4   0      398.00      397.34     15.60 o 
  12   4   0       22.09       16.92      8.98 o 
   1   5   0      797.57      618.26      7.37 o 
   2   5   0     3635.94     3478.89     28.33 o 
   3   5   0      131.55      105.81      5.25 o 
   4   5   0      156.37      167.97      3.76 o 
   5   5   0     1615.26     1727.79     15.95 o 
   6   5   0      619.98      571.37      9.31 o 
   7   5   0      110.23      112.44      4.90 o 
   8   5   0      953.92      904.48     16.88 o 
   9   5   0      309.34      341.39     10.39 o 
  10   5   0       50.12       37.42      7.91 o 
  11   5   0      724.70      760.60     25.53 o 
  12   5   0      155.32      149.12     12.39 o 
   0   6   0     9929.88     9591.86    118.11 o 
   1   6   0     1419.77     1367.29     14.12 o 
   2   6   0     2414.38     2315.80     22.93 o 
   3   6   0     1561.34     1344.49     17.17 o 
   4   6   0      792.65      676.74      7.98 o 
   5   6   0      277.33      298.67      5.65 o 
   6   6   0     1134.56     1009.39     19.22 o 
   7   6   0      560.63      476.65      8.79 o 
   8   6   0       72.12       64.86      5.48 o 
   9   6   0      774.96      768.48     14.96 o 
  10   6   0      428.63      437.17     15.40 o 
  11   6   0       95.91       99.05     10.34 o 
   1   7   0      173.73      175.71      6.07 o 
   2   7   0       44.86       46.74      4.12 o 
   3   7   0      539.95      540.06     10.01 o 
   4   7   0     1622.97     1685.14     15.87 o 
   5   7   0     4134.37     4190.73     35.16 o 
   6   7   0     1043.26      982.82     22.33 o 
   7   7   0        0.00        4.96      4.17 o 
   8   7   0      760.93      736.88     14.13 o 
   9   7   0      171.15      127.01      7.48 o 
  10   7   0      107.92      101.66      9.28 o 
  11   7   0      489.17      497.78     17.52 o 
   0   8   0      306.88      388.47     12.39 o 
   1   8   0      146.66      122.45      4.22 o 
   2   8   0     2381.53     2126.92     21.71 o 
   3   8   0     1117.86     1044.39     11.15 o 
   4   8   0      698.82      659.76      8.40 o 
   5   8   0      362.16      355.50      7.44 o 
   6   8   0       12.45       11.26      4.03 o 
   7   8   0      153.30      136.93      7.07 o 
   8   8   0      219.94      197.43      9.04 o 
   9   8   0        1.66       14.68      5.91 o 
  10   8   0        0.13       -5.06      7.15 o 
   1   9   0      830.17      846.59     11.25 o 
   2   9   0     1656.13     1913.44     20.37 o 
   3   9   0      123.87      100.96      3.74 o 
   4   9   0       12.26        4.08      3.02 o 
   5   9   0      142.03      122.53      5.20 o 
   6   9   0      535.32      483.76     18.00 o 
   7   9   0     1295.27     1324.50     20.37 o 
   8   9   0     2165.14     2109.60     56.69 o 
   9   9   0      916.83      924.91     21.75 o 
  10   9   0        4.04        9.01      9.76 o 
   0  10   0     3413.30     3591.49     52.18 o 
   1  10   0     4392.48     4334.06     41.23 o 
   2  10   0     3090.32     3143.12     36.81 o 
   3  10   0      211.01      258.48     17.57 o 
   4  10   0       13.38       11.94      4.47 o 
   5  10   0      291.92      279.44      8.93 o 
   6  10   0      199.20      193.99     10.87 o 
   7  10   0       16.97        7.30      6.62 o 
   8  10   0       22.82       31.67      7.43 o 
   9  10   0        0.42       -0.75      6.90 o 
   1  11   0       87.31      105.28      6.07 o 
   2  11   0     1407.35     1457.97     25.52 o 
   3  11   0       94.77       98.70      6.47 o 
   4  11   0     3660.71     3761.74     44.20 o 
   5  11   0     2873.98     2928.89     45.12 o 
   6  11   0      926.98      949.01     31.91 o 
   7  11   0       83.92       88.29     10.14 o 
   8  11   0        3.80       -6.62      6.62 o 
   9  11   0       52.57       46.06      8.49 o 
   0  12   0      615.62      576.64     22.53 o 
   1  12   0     1838.29     1897.82     25.79 o 
   2  12   0      627.26      696.16     15.37 o 
   3  12   0       65.17       61.29      6.24 o 
   4  12   0      140.20      123.21      7.78 o 
   5  12   0      309.21      325.54     21.40 o 
   6  12   0      474.11      537.21     19.90 o 
   7  12   0        4.89        7.51      6.90 o 
   8  12   0       21.07       32.74      8.45 o 
   1  13   0      103.22      104.40      9.56 o 
   2  13   0      446.62      454.13     42.42 o 
   3  13   0      454.20      520.35     12.78 o 
   4  13   0        0.49       -3.17      5.41 o 
   5  13   0        8.38        2.54      6.84 o 
   6  13   0        1.94       -6.92      8.26 o 
   7  13   0       69.54       79.76      9.51 o 
   0  14   0       56.14       50.31     12.01 o 
   1  14   0       67.95       66.43     12.76 o 
   2  14   0      206.87      214.47     13.24 o 
   3  14   0      306.56      317.51     14.59 o 
   4  14   0      122.19      104.30     10.58 o 
   5  14   0        3.50        2.90      7.58 o 
   1  15   0       52.27       51.21     10.09 o 
   2  15   0      127.91      119.81     18.02 o 
   3  15   0       14.62       12.39     12.39 o 
   4  15   0       96.05       91.60     16.52 o 
 -12   1   1       21.84       28.90      6.91 o 
 -11   1   1      391.03      407.20     16.16 o 
 -10   1   1      238.60      245.48      9.82 o 
  -9   1   1      107.07      123.07      6.28 o 
  -8   1   1      186.62      165.57      6.47 o 
  -7   1   1     1379.27     1387.62     16.70 o 
  -6   1   1      704.82      684.66     26.77 o 
  -5   1   1        9.60        3.59      1.97 o 
  -4   1   1      182.75      206.36      3.73 o 
  -3   1   1      858.85     1308.17     11.67 o 
  -2   1   1        7.75        5.90      0.88 o 
  -1   1   1    14849.13    15109.60    162.02 o 
   0   1   1    40582.74    37446.40    353.18 o 
   1   1   1     1284.11     1194.41      9.73 o 
   2   1   1     1653.45     1529.10     12.75 o 
   3   1   1     9403.72     9347.91     80.71 o 
   4   1   1      542.17      500.11      5.85 o 
   5   1   1      934.78      988.05     11.23 o 
   6   1   1     8196.53     7909.96     63.10 o 
   7   1   1      903.69      870.71     15.82 o 
   8   1   1       96.06       97.05      5.34 o 
   9   1   1      112.04       83.29      5.51 o 
  10   1   1      718.43      703.50     13.55 o 
  11   1   1        8.24       18.13      5.39 o 
  12   1   1        3.33        7.72      6.24 o 
 -12   2   1        4.62        4.47      6.35 o 
 -11   2   1      377.49      362.17     11.78 o 
 -10   2   1     1118.90     1138.87     19.34 o 
  -9   2   1      913.05      899.34     25.45 o 
  -8   2   1       57.51       55.64      5.04 o 
  -7   2   1      749.28      711.05     11.56 o 
  -6   2   1     3625.63     3532.20     27.33 o 
  -5   2   1     4543.32     5218.65     38.45 o 
  -4   2   1      727.86      984.14      9.56 o 
  -3   2   1     2684.77     2889.50     23.50 o 
  -2   2   1     1030.08     1535.42     13.13 o 
  -1   2   1     8136.09     9350.09     71.79 o 
   0   2   1     1061.32     1147.10     10.59 o 
   1   2   1      800.96      997.24     15.18 o 
   2   2   1      532.40      735.50      6.16 o 
   3   2   1     7201.05     7554.64     53.58 o 
   4   2   1     2506.58     2632.09     19.99 o 
   5   2   1     1101.46     1229.90     10.66 o 
   6   2   1     4030.18     4156.04     31.45 o 
   7   2   1     1697.27     1679.06     16.64 o 
   8   2   1      676.53      671.40     11.13 o 
   9   2   1      125.23       95.02      5.70 o 
  10   2   1      163.25      187.32      7.80 o 
  11   2   1      334.55      354.44     11.34 o 
  12   2   1       78.13       89.00     10.05 o 
 -12   3   1      330.17      346.28     15.90 o 
 -11   3   1       10.34        5.27      5.88 o 
 -10   3   1      265.47      285.17     11.71 o 
  -9   3   1        0.41       -4.79      4.79 o 
  -8   3   1       86.69       71.43      4.51 o 
  -7   3   1      930.52      912.33     16.58 o 
  -6   3   1     1737.33     1865.36     17.13 o 
  -5   3   1      253.40      242.64      4.40 o 
  -4   3   1     1964.81     1870.05     16.43 o 
  -3   3   1     6375.12     7192.01     56.14 o 
  -2   3   1    15994.04    15443.58    119.46 o 
  -1   3   1    19964.43    19519.52    179.33 o 
   0   3   1     2923.31     2755.89     24.58 o 
   1   3   1      783.19      795.90      9.04 o 
   2   3   1    11720.20    11940.27     91.86 o 
   3   3   1    34293.44    34838.50    268.41 o 
   4   3   1    31130.21    32379.20    292.19 o 
   5   3   1       42.14       48.37      2.11 o 
   6   3   1     4122.19     4290.98     35.97 o 
   7   3   1      188.84      200.18      5.33 o 
   8   3   1        1.03        5.58      4.61 o 
   9   3   1      565.56      538.84     10.57 o 
  10   3   1      561.97      567.57     19.45 o 
  11   3   1        0.93       -2.86      5.50 o 
  12   3   1      675.59      740.42     20.93 o 
 -12   4   1       99.74      132.63     11.33 o 
 -11   4   1      104.88      106.33     10.05 o 
 -10   4   1      295.40      334.17     23.55 o 
  -9   4   1     1424.49     1469.67     21.81 o 
  -8   4   1     2622.06     2598.75     31.00 o 
  -7   4   1     1617.77     1734.60     19.30 o 
  -6   4   1      472.21      452.06      6.57 o 
  -5   4   1      147.37      223.83      6.37 o 
  -4   4   1     1533.94     1481.11     13.61 o 
  -3   4   1    15329.80    15489.92    119.00 o 
  -2   4   1    13696.76    13803.45    106.24 o 
  -1   4   1       33.02      102.90      7.16 o 
   0   4   1     2738.73     2692.37     24.38 o 
   1   4   1     2251.02     2643.07     27.42 o 
   2   4   1      715.29      883.69     10.84 o 
   3   4   1     5794.53     6807.51     53.38 o 
   4   4   1     1661.31     1687.86     15.06 o 
   5   4   1      321.89      372.50      6.84 o 
   6   4   1       20.77       17.22      2.97 o 
   7   4   1      411.41      455.31      8.22 o 
   8   4   1     2399.94     2438.17     25.66 o 
   9   4   1     2149.38     2107.91     28.00 o 
  10   4   1      279.63      253.55     13.89 o 
  11   4   1        8.65        9.07      7.15 o 
  12   4   1        2.03       -0.36      8.11 o 
 -12   5   1       17.06       21.60      8.98 o 
 -11   5   1      668.98      615.35     18.56 o 
 -10   5   1     1394.13     1367.84     27.08 o 
  -9   5   1      994.70      983.14     14.41 o 
  -8   5   1        3.05        6.90      3.65 o 
  -7   5   1      215.55      212.35      6.37 o 
  -6   5   1      700.06      874.64     10.06 o 
  -5   5   1      212.37      142.83      4.12 o 
  -4   5   1        2.01        6.76      1.73 o 
  -3   5   1      154.56       83.48      2.72 o 
  -2   5   1      126.09       83.32      2.48 o 
  -1   5   1     1371.01     1488.07     14.90 o 
   0   5   1      507.72      418.28      8.25 o 
   1   5   1     3377.64     3516.06     38.80 o 
   2   5   1     3256.98     3038.92     28.02 o 
   3   5   1     3484.25     3497.16     28.72 o 
   4   5   1      171.88      130.39      3.98 o 
   5   5   1     1692.68     1592.89     14.97 o 
   6   5   1     3138.55     3232.48     31.50 o 
   7   5   1     1132.00     1185.68     16.71 o 
   8   5   1        2.26        3.44      3.43 o 
   9   5   1      291.58      278.10     12.18 o 
  10   5   1      529.81      493.51     18.02 o 
  11   5   1      352.08      353.35     23.28 o 
  12   5   1        2.91       -9.76     12.76 o 
 -11   6   1      439.69      445.27     16.99 o 
 -10   6   1      292.74      273.61     14.27 o 
  -9   6   1        6.96        0.32      4.73 o 
  -8   6   1       50.60       60.69      4.76 o 
  -7   6   1      300.68      299.01      7.40 o 
  -6   6   1     2923.57     3108.27     27.23 o 
  -5   6   1     8345.48     8423.05     66.94 o 
  -4   6   1     5405.17     5123.76     41.69 o 
  -3   6   1      122.71      128.38      3.46 o 
  -2   6   1      623.53      656.59      7.40 o 
  -1   6   1       35.65       25.56      2.10 o 
   0   6   1     1525.02     1519.02     15.52 o 
   1   6   1      258.63      226.45      4.26 o 
   2   6   1        7.82        7.89      2.49 o 
   3   6   1      236.23      250.59      4.28 o 
   4   6   1     1620.82     1662.80     15.39 o 
   5   6   1     2021.57     1909.63     17.62 o 
   6   6   1      410.91      385.05      7.46 o 
   7   6   1       30.15       51.39      4.08 o 
   8   6   1        1.19        0.00      3.94 o 
   9   6   1      114.98      103.63      9.03 o 
  10   6   1      422.35      377.61     14.54 o 
  11   6   1      723.51      726.93     20.15 o 
 -11   7   1        0.77        3.90      7.91 o 
 -10   7   1        7.97        7.09      7.15 o 
  -9   7   1        1.04       -3.04      5.17 o 
  -8   7   1      386.28      336.65      9.82 o 
  -7   7   1      641.64      687.74     10.85 o 
  -6   7   1      545.63      631.54      8.75 o 
  -5   7   1      430.53      391.66      6.57 o 
  -4   7   1      707.85      788.97      9.22 o 
  -3   7   1      867.89      818.10      9.14 o 
  -2   7   1      970.26     1067.55     12.23 o 
  -1   7   1      524.07      580.62     11.05 o 
   0   7   1      680.09      553.29      7.51 o 
   1   7   1      936.24      831.55      9.96 o 
   2   7   1     5765.84     5942.82     53.18 o 
   3   7   1     3063.89     3150.08     26.75 o 
   4   7   1     2210.17     2258.28     20.35 o 
   5   7   1      865.77      924.67     10.41 o 
   6   7   1       99.13       79.17      5.20 o 
   7   7   1      232.98      207.15      7.94 o 
   8   7   1        1.00        0.52      4.47 o 
   9   7   1      329.49      329.32     11.08 o 
  10   7   1      104.46       96.16      9.76 o 
  11   7   1        8.19       14.12      7.91 o 
 -10   8   1       16.95       14.27     10.51 o 
  -9   8   1     1373.84     1363.78     53.03 o 
  -8   8   1     3225.23     3212.44     81.14 o 
  -7   8   1     1476.32     1371.42     20.37 o 
  -6   8   1        5.86        2.63      4.17 o 
  -5   8   1      241.87      235.51      5.38 o 
  -4   8   1      288.44      252.35      6.45 o 
  -3   8   1      339.76      366.70      6.01 o 
  -2   8   1     5569.55     5554.16     50.65 o 
  -1   8   1     5737.84     5891.99     53.37 o 
   0   8   1      355.34      381.55      6.49 o 
   1   8   1     3780.46     3896.55     41.58 o 
   2   8   1     5614.28     5716.83     51.95 o 
   3   8   1        4.36        5.44      2.20 o 
   4   8   1      516.90      472.84      8.49 o 
   5   8   1       17.88       11.15      3.02 o 
   6   8   1       46.78       29.26      4.47 o 
   7   8   1      863.67      828.49     14.88 o 
   8   8   1     3249.64     2979.62     96.74 o 
   9   8   1      827.20      824.23     15.87 o 
  10   8   1        7.55        6.01      7.43 o 
 -10   9   1       32.94       39.04     11.26 o 
  -9   9   1       50.65       57.17     12.39 o 
  -8   9   1        0.09        2.52      6.62 o 
  -7   9   1       25.73       27.83      6.62 o 
  -6   9   1      123.53      107.58      7.96 o 
  -5   9   1       61.21       65.19      4.26 o 
  -4   9   1       22.32       19.01      2.82 o 
  -3   9   1       41.94       42.00      3.03 o 
  -2   9   1      837.56      813.07     10.94 o 
  -1   9   1      888.19      896.53     11.71 o 
   0   9   1     1018.65     1090.55     13.18 o 
   1   9   1      532.04      539.26      8.67 o 
   2   9   1      140.30      151.14      4.90 o 
   3   9   1      244.29      222.04      6.37 o 
   4   9   1       23.45       18.97      3.41 o 
   5   9   1      820.60      779.49     17.12 o 
   6   9   1      368.37      320.46     22.09 o 
   7   9   1       48.19       38.36      5.91 o 
   8   9   1       95.17      118.26     10.53 o 
   9   9   1       30.45       32.01      6.32 o 
  10   9   1        1.71        3.00      9.76 o 
  -9  10   1      154.47      140.32     10.89 o 
  -8  10   1      213.25      215.12     12.21 o 
  -7  10   1       60.26       48.08      7.88 o 
  -6  10   1      280.78      259.59     11.54 o 
  -5  10   1     2116.48     2128.94     27.72 o 
  -4  10   1     2587.86     2658.47     32.78 o 
  -3  10   1      421.73      484.61     10.65 o 
  -2  10   1     3439.72     3478.26     34.19 o 
  -1  10   1      781.13      724.09     10.58 o 
   0  10   1        0.95       -3.25      3.25 o 
   1  10   1     1207.28     1228.81     15.06 o 
   2  10   1      557.52      451.97     10.44 o 
   3  10   1        0.46       -1.34      3.15 o 
   4  10   1      649.13      605.76     10.48 o 
   5  10   1      685.49      742.66     13.93 o 
   6  10   1       26.33       16.35      6.84 o 
   7  10   1       63.89       63.80      8.22 o 
   8  10   1      361.25      366.01     14.00 o 
   9  10   1       44.67       39.79      8.22 o 
  -9  11   1        3.21        2.25      7.43 o 
  -8  11   1        9.66       -3.00      6.90 o 
  -7  11   1       69.36       72.29      8.49 o 
  -6  11   1      147.78      143.04     14.64 o 
  -5  11   1        1.46        2.68      5.17 o 
  -4  11   1        0.03       -3.75      4.83 o 
  -3  11   1      434.02      366.51     11.13 o 
  -2  11   1      145.30      137.79      7.70 o 
  -1  11   1       18.35       19.50      3.44 o 
   0  11   1        7.89        4.39      3.82 o 
   1  11   1      107.14       97.24      8.23 o 
   2  11   1      308.05      311.64     22.64 o 
   3  11   1        0.46       -4.00      4.39 o 
   4  11   1        0.18       -4.90      4.90 o 
   5  11   1      154.80      174.36     26.65 o 
   6  11   1       19.58       23.16      7.51 o 
   7  11   1       34.79       29.36      7.38 o 
   8  11   1       29.83       17.32      7.38 o 
   9  11   1       13.27       13.89      7.96 o 
  -8  12   1       25.42       22.82      8.22 o 
  -7  12   1        1.76       -2.95      6.84 o 
  -6  12   1      157.18      165.74     10.80 o 
  -5  12   1     1371.96     1397.29     26.78 o 
  -4  12   1     1322.09     1342.00     21.35 o 
  -3  12   1       77.69       70.83      6.17 o 
  -2  12   1      488.64      495.08     23.30 o 
  -1  12   1      103.13       90.85      8.65 o 
   0  12   1       49.95       55.91      7.68 o 
   1  12   1     1025.76     1076.00     23.53 o 
   2  12   1     1495.79     1612.69     29.23 o 
   3  12   1       20.50       25.62      7.23 o 
   4  12   1      944.15     1009.33     17.86 o 
   5  12   1      618.49      579.22     16.96 o 
   6  12   1      407.75      363.49     14.54 o 
   7  12   1       14.47       20.71      7.68 o 
   8  12   1       22.45       11.56      7.91 o 
  -7  13   1       15.21        5.10      7.68 o 
  -6  13   1       44.02       40.11      8.65 o 
  -5  13   1       13.27       10.76      7.04 o 
  -4  13   1        9.40        6.97      5.41 o 
  -3  13   1        0.07       -1.04      6.84 o 
  -2  13   1      216.51      194.61     29.66 o 
  -1  13   1      272.06      273.42     14.06 o 
   0  13   1      428.33      433.65     15.93 o 
   1  13   1      615.01      659.71     18.26 o 
   2  13   1      101.59       98.39      9.02 o 
   3  13   1      118.17      110.05      9.28 o 
   4  13   1      116.20      119.29      7.89 o 
   5  13   1      246.62      251.71     32.66 o 
   6  13   1       68.59       64.78      9.51 o 
   7  13   1       23.37       31.21      8.45 o 
  -5  14   1        0.02       -5.26     12.01 o 
  -4  14   1       28.39       33.81      8.75 o 
  -3  14   1      579.88      612.29     19.09 o 
  -2  14   1     1334.84     1462.31     40.55 o 
  -1  14   1      815.05      862.22     22.03 o 
   0  14   1       36.00       38.31      8.49 o 
   1  14   1      175.77      173.41     11.41 o 
   2  14   1      787.90      864.48     22.03 o 
   3  14   1       52.19       41.51      8.98 o 
   4  14   1       43.62       44.28      8.30 o 
   5  14   1       43.43       47.21      8.84 o 
  -4  15   1       92.40       64.57     15.77 o 
  -3  15   1      265.68      273.25     15.12 o 
  -2  15   1      111.27       98.67     11.11 o 
  -1  15   1        0.62        5.63      8.49 o 
   0  15   1        4.41        7.80      8.22 o 
   1  15   1        8.13       15.77      8.49 o 
   2  15   1      221.96      223.59     14.00 o 
   3  15   1      764.54      836.24     28.91 o 
   4  15   1      467.85      547.36     28.53 o 
 -12   0   2       54.99       47.30     12.01 o 
 -11   0   2      798.85      826.67     28.53 o 
 -10   0   2     2630.92     2572.46     41.12 o 
  -9   0   2     4151.78     4273.46     69.45 o 
  -8   0   2       48.11       49.94      6.76 o 
  -7   0   2     2351.30     2263.62     76.21 o 
  -6   0   2      589.15      648.95     13.80 o 
  -5   0   2      538.24      421.88     10.89 o 
  -4   0   2     1062.65      999.28     16.89 o 
  -3   0   2       16.09       34.93      9.01 o 
  -2   0   2     2201.02     3013.12     53.31 o 
  -1   0   2    35496.79    36817.37    628.45 o 
   0   0   2    58948.56    58637.49   1065.44 o 
   1   0   2    25526.67    27139.55    410.29 o 
   2   0   2     2696.62     3182.38     32.35 o 
   3   0   2     3246.04     3986.21     40.57 o 
   4   0   2      103.57      178.55     12.60 o 
   5   0   2     9330.97     9340.63    116.51 o 
   6   0   2    23812.47    24069.71    293.84 o 
   7   0   2     4599.94     5013.23     70.95 o 
   8   0   2     2698.81     2642.37     39.53 o 
   9   0   2      421.79      401.83     32.29 o 
  10   0   2     1090.37     1121.21     23.29 o 
  11   0   2       36.85       48.23      8.22 o 
  12   0   2       40.10       38.13      8.84 o 
 -12   1   2       20.17       32.29      8.49 o 
 -11   1   2      132.30      147.24      9.71 o 
 -10   1   2      213.42      219.83      9.64 o 
  -9   1   2      171.74      182.07      8.37 o 
  -8   1   2       56.70       54.70      4.59 o 
  -7   1   2     3565.59     3647.79     36.04 o 
  -6   1   2     5580.68     6129.48     56.21 o 
  -5   1   2     9181.40     9165.58     80.99 o 
  -4   1   2     3094.31     2666.73     25.14 o 
  -3   1   2     4017.66     3748.57     35.76 o 
  -2   1   2      326.50      499.56     35.29 o 
  -1   1   2    13636.76    14657.80    204.24 o 
   0   1   2    32036.57    32029.28    251.22 o 
   1   1   2    15021.72    14640.82    183.04 o 
   2   1   2      319.61      439.60      5.06 o 
   3   1   2     4033.97     4322.92     34.37 o 
   4   1   2       97.64       81.31      2.55 o 
   5   1   2     1170.89     1127.19     11.12 o 
   6   1   2     2509.40     2638.76     25.74 o 
   7   1   2     4792.64     4805.12     50.61 o 
   8   1   2     1161.14     1110.11     14.87 o 
   9   1   2       28.94       29.19      4.48 o 
  10   1   2      789.55      800.85     13.58 o 
  11   1   2      729.05      696.48     13.15 o 
  12   1   2      457.99      474.81     11.75 o 
 -12   2   2      414.66      467.05     16.72 o 
 -11   2   2        4.48        8.67      6.04 o 
 -10   2   2       13.59       12.38      5.48 o 
  -9   2   2       51.60       55.33      6.07 o 
  -8   2   2      453.13      454.17     10.95 o 
  -7   2   2     5644.06     5344.67     57.94 o 
  -6   2   2     2610.27     2552.04     25.41 o 
  -5   2   2       25.44       26.62      2.52 o 
  -4   2   2      147.77       83.11      3.13 o 
  -3   2   2     4228.41     4322.19     34.31 o 
  -2   2   2     8516.30     9791.49     84.19 o 
  -1   2   2     3196.71     2845.44     22.56 o 
   0   2   2     1527.99     1608.68     13.25 o 
   1   2   2     3876.08     3797.31     38.44 o 
   2   2   2      670.83      622.90     14.35 o 
   3   2   2    16774.73    16969.32    179.56 o 
   4   2   2    21075.51    22025.00    169.97 o 
   5   2   2     1203.35     1227.84     12.04 o 
   6   2   2     1369.59     1468.22     15.88 o 
   7   2   2       74.89       62.70      4.39 o 
   8   2   2     1619.80     1642.54     26.01 o 
   9   2   2     2013.03     2051.11     23.90 o 
  10   2   2      633.36      690.80     12.53 o 
  11   2   2        2.47        4.53      5.96 o 
  12   2   2      189.85      169.69     12.18 o 
 -12   3   2      114.20      126.74      9.08 o 
 -11   3   2       44.70       40.14      6.94 o 
 -10   3   2      346.09      336.77     10.98 o 
  -9   3   2       45.41       34.02      5.64 o 
  -8   3   2     1018.08      970.26     13.33 o 
  -7   3   2     1432.94     1351.66     13.89 o 
  -6   3   2      414.88      358.07      5.81 o 
  -5   3   2       11.93       28.27      2.28 o 
  -4   3   2     5669.46     6311.34     49.96 o 
  -3   3   2     8811.82     9379.64     72.73 o 
  -2   3   2    18827.48    19472.76    149.81 o 
  -1   3   2     3863.67     3442.12     27.26 o 
   0   3   2      156.16      104.59      3.97 o 
   1   3   2        2.51       13.98      1.83 o 
   2   3   2      855.58      930.78      9.35 o 
   3   3   2     2267.59     2551.10     23.82 o 
   4   3   2      691.15      662.97      8.17 o 
   5   3   2      846.37      814.91      9.09 o 
   6   3   2        0.74       -0.17      2.15 o 
   7   3   2      150.40      139.33      4.47 o 
   8   3   2      819.18      740.47     11.77 o 
   9   3   2      561.89      552.49     10.85 o 
  10   3   2      172.14      173.55     13.44 o 
  11   3   2       85.06       90.00      9.51 o 
  12   3   2        6.91       11.19      8.45 o 
 -12   4   2        0.57       -8.22      8.22 o 
 -11   4   2     1061.00     1062.75     19.61 o 
 -10   4   2     2015.50     2036.21     29.57 o 
  -9   4   2      292.17      263.16      7.94 o 
  -8   4   2       88.31       84.66      8.45 o 
  -7   4   2     1107.44     1143.79     14.33 o 
  -6   4   2      203.34      186.39      4.63 o 
  -5   4   2     1104.47     1338.35     13.01 o 
  -4   4   2     4422.42     4437.33     36.06 o 
  -3   4   2    14843.46    14930.86    114.90 o 
  -2   4   2     1299.05     1271.45     11.52 o 
  -1   4   2     3151.22     2739.15     27.74 o 
   0   4   2     2355.48     2059.18     19.22 o 
   1   4   2      134.96       99.05      3.23 o 
   2   4   2      314.75      321.31      5.64 o 
   3   4   2     1368.90     1194.99     10.95 o 
   4   4   2      866.10      911.24      9.16 o 
   5   4   2     4661.73     4733.31     35.21 o 
   6   4   2     4694.64     4689.52     39.19 o 
   7   4   2     1533.10     1546.63     15.91 o 
   8   4   2       12.46       12.41      3.54 o 
   9   4   2      174.71      163.81     11.47 o 
  10   4   2      294.85      278.15     12.93 o 
  11   4   2       20.77       29.62     12.01 o 
  12   4   2      463.86      505.21     18.05 o 
 -12   5   2       33.61       40.37      9.56 o 
 -11   5   2      187.22      189.61     12.18 o 
 -10   5   2       23.21       41.05      9.61 o 
  -9   5   2       80.80       76.72      5.26 o 
  -8   5   2      681.49      621.49     12.57 o 
  -7   5   2      129.20      119.71      4.86 o 
  -6   5   2      202.98      198.60      4.85 o 
  -5   5   2     2146.52     2021.35     18.38 o 
  -4   5   2     2154.21     2143.88     18.93 o 
  -3   5   2       20.71       35.86      1.97 o 
  -2   5   2     1922.32     2118.71     20.07 o 
  -1   5   2      216.40      327.95      6.24 o 
   0   5   2      919.94     1021.90     10.72 o 
   1   5   2     2209.78     2216.13     20.79 o 
   2   5   2     8732.42     8689.49     75.53 o 
   3   5   2     1035.37     1135.52     15.94 o 
   4   5   2     2410.41     2377.67     20.57 o 
   5   5   2      398.89      460.44      6.97 o 
   6   5   2        3.73        0.36      2.71 o 
   7   5   2        1.34        2.63      3.17 o 
   8   5   2      328.35      328.92      9.02 o 
   9   5   2      244.09      237.54     11.94 o 
  10   5   2        0.71        4.71      6.66 o 
  11   5   2      383.03      410.59     15.90 o 
 -11   6   2       22.58       33.60      8.45 o 
 -10   6   2      338.17      347.16     14.59 o 
  -9   6   2      648.68      644.07     11.51 o 
  -8   6   2        0.03        1.22      5.42 o 
  -7   6   2     1346.44     1413.28     16.87 o 
  -6   6   2     1994.79     1808.37     17.49 o 
  -5   6   2      924.16     1050.13     16.85 o 
  -4   6   2     1915.67     1981.20     18.10 o 
  -3   6   2     1834.15     1728.90     17.43 o 
  -2   6   2      905.47      942.70     10.46 o 
  -1   6   2       86.89       87.79      3.58 o 
   0   6   2     4993.63     4968.84     44.46 o 
   1   6   2     1102.60      977.62     10.75 o 
   2   6   2      386.93      389.94      5.75 o 
   3   6   2        6.07        8.02      2.63 o 
   4   6   2      752.43      679.96      7.86 o 
   5   6   2      262.04      291.34      5.18 o 
   6   6   2     1027.26      971.91     19.18 o 
   7   6   2      311.52      263.02     11.03 o 
   8   6   2      152.06      138.14      6.85 o 
   9   6   2      544.06      497.93     15.66 o 
  10   6   2      330.18      322.83     14.06 o 
  11   6   2       13.64       29.95      8.98 o 
 -11   7   2       49.18       55.56     12.76 o 
 -10   7   2        0.13       -6.90      6.90 o 
  -9   7   2      372.27      372.99     11.09 o 
  -8   7   2      414.80      383.22     10.39 o 
  -7   7   2        1.85        7.16      3.46 o 
  -6   7   2     1131.28     1157.25     19.13 o 
  -5   7   2     4553.31     4452.76     37.32 o 
  -4   7   2     2212.08     2311.77     20.86 o 
  -3   7   2        0.28       -0.83      1.86 o 
  -2   7   2      442.99      437.98      6.09 o 
  -1   7   2      318.96      346.50      5.92 o 
   0   7   2      194.38      156.35      5.20 o 
   1   7   2     3957.42     4016.73     49.42 o 
   2   7   2     1938.80     1968.20     19.71 o 
   3   7   2       15.21       29.67      2.07 o 
   4   7   2      324.60      277.63      5.17 o 
   5   7   2      880.38      910.31     11.82 o 
   6   7   2      390.53      447.50     10.11 o 
   7   7   2      106.04       89.70      5.91 o 
   8   7   2      356.24      399.00     10.65 o 
   9   7   2       11.23        4.23      6.62 o 
  10   7   2      246.55      223.36     12.74 o 
  11   7   2      260.69      282.42     14.31 o 
 -10   8   2        1.49        5.26      9.76 o 
  -9   8   2       52.58       74.86     13.89 o 
  -8   8   2      515.32      574.33     16.19 o 
  -7   8   2     1170.50     1109.48     25.78 o 
  -6   8   2      858.34      738.78      9.83 o 
  -5   8   2       25.10       23.30      2.87 o 
  -4   8   2       83.36       85.71      3.42 o 
  -3   8   2      306.00      278.12      5.22 o 
  -2   8   2        9.98        8.54      2.33 o 
  -1   8   2       16.15        1.93      2.55 o 
   0   8   2      128.33      132.97      4.39 o 
   1   8   2     1675.96     1803.09     18.78 o 
   2   8   2     1300.68     1389.57     15.24 o 
   3   8   2      367.77      345.89      7.61 o 
   4   8   2      665.19      605.63      9.55 o 
   5   8   2      703.43      709.30     12.79 o 
   6   8   2      913.88      860.76     16.17 o 
   7   8   2       14.62       11.07      4.90 o 
   8   8   2       11.97       22.53      6.37 o 
   9   8   2        6.57        2.82      5.77 o 
  10   8   2      140.25      145.24     10.87 o 
 -10   9   2        0.87        6.70      7.15 o 
  -9   9   2      422.28      408.73     14.84 o 
  -8   9   2      792.24      792.16     19.37 o 
  -7   9   2      812.25      823.30     19.11 o 
  -6   9   2      226.42      234.30     10.87 o 
  -5   9   2        0.83        3.80      3.85 o 
  -4   9   2        1.56        0.00      2.75 o 
  -3   9   2     2998.24     2990.73     29.81 o 
  -2   9   2     5542.35     5640.69     51.87 o 
  -1   9   2     7140.96     7377.32     82.15 o 
   0   9   2     1682.16     1883.88     19.97 o 
   1   9   2      974.60      853.23     13.74 o 
   2   9   2      595.04      675.08     11.81 o 
   3   9   2      297.70      283.88      7.09 o 
   4   9   2      874.02      901.36     12.54 o 
   5   9   2        3.60       12.38      5.04 o 
   6   9   2       69.14       73.65      6.04 o 
   7   9   2     1207.04     1127.80     18.63 o 
   8   9   2     1807.52     1767.20     30.50 o 
   9   9   2      464.30      459.00     13.57 o 
  10   9   2       12.46        3.52     15.02 o 
  -9  10   2      193.85      177.19     11.11 o 
  -8  10   2      276.03      256.76     11.94 o 
  -7  10   2      123.46      121.35      9.03 o 
  -6  10   2        2.07        6.10      6.09 o 
  -5  10   2       96.45      105.56      8.95 o 
  -4  10   2      538.62      564.88     12.08 o 
  -3  10   2        0.62       -2.18      3.11 o 
  -2  10   2     1217.21     1226.74     17.05 o 
  -1  10   2     2825.51     2749.89     27.98 o 
   0  10   2     1168.20     1187.77     14.50 o 
   1  10   2     1015.61      984.68     15.64 o 
   2  10   2     1192.10     1192.65     17.85 o 
   3  10   2      712.03      711.08     11.70 o 
   4  10   2      779.17      752.75     11.80 o 
   5  10   2     1271.89     1240.92     19.32 o 
   6  10   2     1457.17     1514.63     22.39 o 
   7  10   2      587.67      596.58     13.72 o 
   8  10   2      151.58      128.58     15.02 o 
   9  10   2      148.17      148.49     12.76 o 
  -9  11   2       27.20       16.57      9.76 o 
  -8  11   2        7.02        3.72      6.62 o 
  -7  11   2       62.41       65.44      8.45 o 
  -6  11   2     1559.96     1595.07     29.19 o 
  -5  11   2     3992.77     3900.62     45.79 o 
  -4  11   2     2700.42     2723.73     48.74 o 
  -3  11   2        3.23        4.58      4.52 o 
  -2  11   2       18.18       35.49      4.73 o 
  -1  11   2      422.73      420.22      8.41 o 
   0  11   2      933.30      883.76     15.21 o 
   1  11   2     2928.43     2869.27     34.91 o 
   2  11   2     3059.28     3221.50     49.63 o 
   3  11   2       44.25       61.31      5.71 o 
   4  11   2     1173.13     1115.21     18.20 o 
   5  11   2     1344.24     1394.61     27.06 o 
   6  11   2      942.83     1030.53     22.56 o 
   7  11   2        1.85       -0.60      6.62 o 
   8  11   2       37.76       22.90      7.96 o 
  -8  12   2      117.99      130.74     10.87 o 
  -7  12   2        3.69        5.51      7.04 o 
  -6  12   2        2.31        5.59      6.62 o 
  -5  12   2       55.23       50.52      6.47 o 
  -4  12   2      139.12      146.71      9.13 o 
  -3  12   2      110.60      113.75      7.04 o 
  -2  12   2      430.64      453.91     15.40 o 
  -1  12   2      370.17      432.78     14.59 o 
   0  12   2      174.29      176.14      8.06 o 
   1  12   2      290.40      275.68      9.61 o 
   2  12   2      955.78      964.15     16.69 o 
   3  12   2      856.89      893.34     16.43 o 
   4  12   2      481.28      513.24     14.59 o 
   5  12   2      493.02      497.09     17.27 o 
   6  12   2      312.01      299.95     13.68 o 
   7  12   2      512.23      558.38     17.78 o 
   8  12   2       94.05       80.19     13.89 o 
  -7  13   2       63.71       64.57      9.03 o 
  -6  13   2      228.82      258.41     28.16 o 
  -5  13   2       41.90       39.67      7.58 o 
  -4  13   2      165.64      181.19     12.01 o 
  -3  13   2      778.62      784.45     20.18 o 
  -2  13   2     1104.80     1132.79     69.83 o 
  -1  13   2     1260.29     1306.33     28.53 o 
   0  13   2      502.12      518.59     16.96 o 
   1  13   2       71.30       73.51     10.14 o 
   2  13   2      236.61      238.29      9.59 o 
   3  13   2      100.36       85.78      9.60 o 
   4  13   2      166.42      148.68     13.52 o 
   5  13   2      325.34      353.14     33.04 o 
   6  13   2       64.32       66.95      9.73 o 
   7  13   2      117.41      103.72     15.77 o 
  -5  14   2       63.83       59.32     14.27 o 
  -4  14   2        7.68       13.44      8.45 o 
  -3  14   2       76.39       74.65     10.09 o 
  -2  14   2        8.22       -2.50      7.91 o 
  -1  14   2       15.20       13.73      8.22 o 
   0  14   2       71.43       67.25      9.56 o 
   1  14   2        2.57       -3.47      7.68 o 
   2  14   2      278.71      314.12     15.07 o 
   3  14   2      338.86      349.65     15.60 o 
   4  14   2      220.96      210.14     16.14 o 
   5  14   2       29.76       17.13      8.30 o 
  -4  15   2       68.00       44.81     10.09 o 
  -3  15   2        4.86        7.51     12.76 o 
  -2  15   2        8.46       16.79      8.75 o 
  -1  15   2        0.39       -3.11      7.68 o 
   0  15   2       56.12       53.80      9.81 o 
   1  15   2      407.34      377.42     16.72 o 
   2  15   2      397.39      444.36     21.02 o 
   3  15   2        3.02       -5.13      8.22 o 
 -12   1   3       11.85        8.16      8.22 o 
 -11   1   3      301.35      302.23     14.06 o 
 -10   1   3     1303.81     1343.21     26.28 o 
  -9   1   3     1155.20     1173.07     18.78 o 
  -8   1   3      171.49      184.06      9.05 o 
  -7   1   3     3964.47     4095.99     46.09 o 
  -6   1   3       39.67       26.61      5.26 o 
  -5   1   3     1691.53     1903.10     22.68 o 
  -4   1   3      107.83      163.90      4.73 o 
  -3   1   3       17.03       44.35      1.95 o 
  -2   1   3       23.26       93.12      3.36 o 
  -1   1   3    12496.13    12602.91    248.53 o 
   0   1   3     4779.24     4559.85     45.36 o 
   1   1   3    11760.12    11402.71    170.66 o 
   2   1   3      613.88      521.19      9.65 o 
   3   1   3     4264.15     4191.98     33.43 o 
   4   1   3     4154.03     4083.55     33.08 o 
   5   1   3      313.69      321.25      4.93 o 
   6   1   3     4317.69     4359.12     36.21 o 
   7   1   3     3876.24     3771.91     36.95 o 
   8   1   3      940.58      893.09     13.01 o 
   9   1   3     1937.36     1881.36     22.37 o 
  10   1   3      841.25      779.12     17.59 o 
  11   1   3        1.19        5.33      4.77 o 
  12   1   3      180.78      178.44      8.59 o 
 -12   2   3        0.18        4.40     12.76 o 
 -11   2   3       17.94       18.21      7.15 o 
 -10   2   3      424.34      429.31     12.12 o 
  -9   2   3       70.12       61.76      6.07 o 
  -8   2   3        4.77        4.08      4.47 o 
  -7   2   3      189.26      208.49      7.51 o 
  -6   2   3      980.41     1036.86     12.62 o 
  -5   2   3      742.57      590.69      8.21 o 
  -4   2   3      319.18      372.42      5.68 o 
  -3   2   3     2946.19     3280.98     29.66 o 
  -2   2   3      337.63      442.43      4.87 o 
  -1   2   3    12850.73    13089.06    111.97 o 
   0   2   3       45.94       45.70      1.92 o 
   1   2   3     2020.32     2142.24     19.33 o 
   2   2   3      101.42      107.65      1.87 o 
   3   2   3     1384.88     1479.66     13.13 o 
   4   2   3      715.39      672.08      8.49 o 
   5   2   3      262.66      430.31      5.95 o 
   6   2   3      734.81      735.89      8.88 o 
   7   2   3     1594.80     1618.39     16.25 o 
   8   2   3       12.87       20.04      3.87 o 
   9   2   3      125.14      105.23      5.80 o 
  10   2   3      231.63      220.25      8.38 o 
  11   2   3      236.38      244.86      8.95 o 
  12   2   3      240.41      297.55     12.58 o 
 -12   3   3       95.93      101.30     10.62 o 
 -11   3   3        4.51        1.99      6.04 o 
 -10   3   3       10.49        6.72      6.54 o 
  -9   3   3        5.30        5.54      4.86 o 
  -8   3   3     1302.16     1200.25     29.10 o 
  -7   3   3     4205.58     4203.19     35.56 o 
  -6   3   3     2907.17     2895.72     25.16 o 
  -5   3   3      300.61      309.72      7.47 o 
  -4   3   3     6049.74     6311.69     50.03 o 
  -3   3   3     8379.89     9127.98     70.98 o 
  -2   3   3     3304.49     3359.74     37.14 o 
  -1   3   3      733.96      925.53      9.57 o 
   0   3   3     1360.28     1548.58     24.06 o 
   1   3   3        0.54       15.53      3.62 o 
   2   3   3     1255.05     1055.85      9.06 o 
   3   3   3    25561.78    25560.32    180.12 o 
   4   3   3    17515.26    17919.07    138.13 o 
   5   3   3      115.59       75.74      2.92 o 
   6   3   3     1102.78     1145.10     12.08 o 
   7   3   3        0.02        1.80      2.38 o 
   8   3   3      291.94      323.43      9.59 o 
   9   3   3     1145.35     1081.89     15.51 o 
  10   3   3     1003.33      948.98     18.04 o 
  11   3   3        9.97        1.59      6.41 o 
  12   3   3      201.67      183.40     12.61 o 
 -12   4   3      336.98      380.52     16.72 o 
 -11   4   3      245.42      251.86     11.39 o 
 -10   4   3      252.29      250.02     10.39 o 
  -9   4   3      781.05      744.22     14.73 o 
  -8   4   3     1455.73     1369.53     23.08 o 
  -7   4   3      726.88      822.94     10.07 o 
  -6   4   3      553.89      568.90      7.74 o 
  -5   4   3      308.00      316.44      5.29 o 
  -4   4   3      429.50      378.17      5.42 o 
  -3   4   3    12739.03    12329.60     95.29 o 
  -2   4   3    29513.17    29581.47    275.78 o 
  -1   4   3     3541.99     3804.09     40.50 o 
   0   4   3      106.34      166.94      4.84 o 
   1   4   3      817.58      932.30     12.51 o 
   2   4   3     1143.89     1025.21     12.70 o 
   3   4   3     3831.17     3790.75     28.06 o 
   4   4   3     4885.15     5130.69     37.62 o 
   5   4   3      828.81      797.67      7.79 o 
   6   4   3      282.94      268.94      5.56 o 
   7   4   3     1009.07      960.92     12.40 o 
   8   4   3     1371.72     1426.71     17.69 o 
   9   4   3      903.53      891.08     16.74 o 
  10   4   3      452.49      439.10     15.37 o 
  11   4   3       75.45       84.32     13.14 o 
  12   4   3       20.13       22.75     10.14 o 
 -12   5   3      130.61      134.68     11.94 o 
 -11   5   3      762.64      770.67     20.97 o 
 -10   5   3     1633.31     1679.42     24.98 o 
  -9   5   3     1358.57     1449.70     18.46 o 
  -8   5   3      904.28      852.10     13.98 o 
  -7   5   3        0.79        1.65      3.47 o 
  -6   5   3      363.74      379.48      6.38 o 
  -5   5   3     4038.83     3952.87     33.10 o 
  -4   5   3     2258.91     2094.93     18.65 o 
  -3   5   3     1689.80     1488.41     13.75 o 
  -2   5   3       22.28       24.40      5.89 o 
  -1   5   3     1137.89      953.04     13.00 o 
   0   5   3     5227.20     5253.64     60.80 o 
   1   5   3     5163.78     5435.62     47.92 o 
   2   5   3     6971.90     7454.35     57.79 o 
   3   5   3     2811.41     2919.92     31.83 o 
   4   5   3      710.69      692.95     10.88 o 
   5   5   3     1573.01     1469.46     18.84 o 
   6   5   3     1477.51     1421.97     16.26 o 
   7   5   3     2104.26     2109.23     24.49 o 
   8   5   3      666.21      692.06     13.02 o 
   9   5   3       26.23       16.99      7.88 o 
  10   5   3       31.75       19.20      7.38 o 
  11   5   3       37.71       47.75      9.19 o 
 -11   6   3       17.69       10.71      8.22 o 
 -10   6   3        7.58        7.48      9.39 o 
  -9   6   3       35.58       28.17      4.94 o 
  -8   6   3        1.77       -1.45      4.43 o 
  -7   6   3        7.33        4.42      4.12 o 
  -6   6   3      595.42      529.25      8.94 o 
  -5   6   3     8174.02     8157.76     65.07 o 
  -4   6   3    10741.66    10740.18     84.14 o 
  -3   6   3     2134.89     2158.25     19.11 o 
  -2   6   3       75.22       82.69      5.36 o 
  -1   6   3     1485.07     1453.43     18.86 o 
   0   6   3     3957.93     4105.43     37.32 o 
   1   6   3    12748.83    12611.35    108.94 o 
   2   6   3     8748.30     9508.15     82.84 o 
   3   6   3      737.04      716.90      9.90 o 
   4   6   3      646.13      725.80      8.25 o 
   5   6   3      374.57      330.48      6.41 o 
   6   6   3       24.43       24.60      4.03 o 
   7   6   3       94.64      112.04      6.04 o 
   8   6   3        2.44       -3.87      3.94 o 
   9   6   3      386.92      347.88     13.00 o 
  10   6   3      867.57      851.41     31.16 o 
  11   6   3      618.80      676.61     20.65 o 
 -11   7   3      153.02      172.69     16.52 o 
 -10   7   3       76.53       84.84     12.76 o 
  -9   7   3      178.12      177.31      8.47 o 
  -8   7   3     1161.48     1079.15     14.99 o 
  -7   7   3     4485.05     4157.58     57.82 o 
  -6   7   3     2095.51     2116.21     24.74 o 
  -5   7   3      101.96       90.69      4.94 o 
  -4   7   3      707.03      628.66      8.00 o 
  -3   7   3     2584.78     2430.76     23.73 o 
  -2   7   3      931.30      936.14      9.85 o 
  -1   7   3      347.50      313.20      5.61 o 
   0   7   3      680.71      744.58      9.45 o 
   1   7   3     2770.07     2867.86     27.24 o 
   2   7   3     5816.86     5877.22     52.59 o 
   3   7   3     4741.92     4496.56     42.97 o 
   4   7   3     3622.61     3694.52     41.62 o 
   5   7   3     1392.99     1356.93     28.81 o 
   6   7   3      414.48      418.73     10.50 o 
   7   7   3       21.65       21.39      4.47 o 
   8   7   3      416.71      403.06     10.90 o 
   9   7   3      435.13      430.82     14.84 o 
  10   7   3      510.48      513.57     17.25 o 
  11   7   3       23.60       34.79      9.28 o 
 -10   8   3       51.53       43.71      8.11 o 
  -9   8   3      414.46      436.01     19.15 o 
  -8   8   3     1649.85     1588.64     28.40 o 
  -7   8   3      847.53      824.97     20.40 o 
  -6   8   3       39.97       44.06      4.00 o 
  -5   8   3      225.95      224.01      6.30 o 
  -4   8   3        1.28        1.09      2.44 o 
  -3   8   3     2934.90     3016.21     26.29 o 
  -2   8   3    10204.46    10334.30     81.24 o 
  -1   8   3    10783.12    11255.57     98.62 o 
   0   8   3      731.81      675.62      9.21 o 
   1   8   3     1720.51     1898.16     19.58 o 
   2   8   3      799.80      702.63      9.26 o 
   3   8   3      759.97      866.07     13.90 o 
   4   8   3     1867.96     1837.48     20.23 o 
   5   8   3      270.08      279.94      8.65 o 
   6   8   3       38.15       33.29      4.90 o 
   7   8   3     1872.25     1826.54     25.28 o 
   8   8   3     1570.83     1528.15     57.83 o 
   9   8   3      324.56      322.53     13.77 o 
  10   8   3        3.50        1.63      7.58 o 
 -10   9   3       63.14       59.58      8.45 o 
  -9   9   3      179.91      171.00     10.62 o 
  -8   9   3      153.79      140.01      9.81 o 
  -7   9   3      126.02      110.85      8.49 o 
  -6   9   3       94.55       93.09      6.04 o 
  -5   9   3        1.77        2.44      3.20 o 
  -4   9   3      231.48      206.49      6.16 o 
  -3   9   3      379.56      441.80      8.14 o 
  -2   9   3      938.58      967.92     20.48 o 
  -1   9   3      846.23      821.44     15.81 o 
   0   9   3     1022.95      948.71     12.02 o 
   1   9   3      891.68      901.88     14.11 o 
   2   9   3     1136.40     1225.33     17.31 o 
   3   9   3      325.16      338.35      8.71 o 
   4   9   3       21.48       23.10      3.49 o 
   5   9   3      223.91      225.70      8.37 o 
   6   9   3      537.17      501.02     11.99 o 
   7   9   3      401.55      340.30     12.88 o 
   8   9   3      181.09      161.89      8.65 o 
   9   9   3       49.88       62.48      8.98 o 
  10   9   3       58.80       53.85      9.28 o 
  -9  10   3      120.61      150.53     10.87 o 
  -8  10   3       69.82       88.24      9.03 o 
  -7  10   3       42.74       52.65      9.01 o 
  -6  10   3      300.03      318.36     32.66 o 
  -5  10   3     1981.11     2118.52     37.44 o 
  -4  10   3      414.57      385.06      8.14 o 
  -3  10   3      497.93      567.22      9.65 o 
  -2  10   3       24.91       26.14      3.56 o 
  -1  10   3      220.67      225.19      6.05 o 
   0  10   3      249.68      285.69      8.40 o 
   1  10   3     1220.67     1387.66     22.27 o 
   2  10   3      784.50      764.44     13.38 o 
   3  10   3        3.69       12.94      3.94 o 
   4  10   3      238.65      267.41      7.73 o 
   5  10   3      390.58      436.97     11.54 o 
   6  10   3      190.89      191.88     12.11 o 
   7  10   3      343.72      338.39     13.92 o 
   8  10   3      156.10      148.91      8.52 o 
   9  10   3        2.56        3.14      7.15 o 
  -9  11   3       10.13       16.89      7.96 o 
  -8  11   3        5.32       16.07      6.62 o 
  -7  11   3       86.45       74.97     13.89 o 
  -6  11   3       54.53       61.44      8.22 o 
  -5  11   3       41.13       61.05      6.29 o 
  -4  11   3       96.05       81.02      6.47 o 
  -3  11   3        2.81        1.37      4.08 o 
  -2  11   3        3.19       -1.63      3.27 o 
  -1  11   3        6.86       10.18      4.19 o 
   0  11   3       95.54       90.31      5.97 o 
   1  11   3       51.66       50.93      5.71 o 
   2  11   3        7.20        6.78      4.73 o 
   3  11   3       59.56       72.10      5.04 o 
   4  11   3        0.88       -0.38      4.17 o 
   5  11   3       33.05       35.89      5.71 o 
   6  11   3       12.68       13.26      7.04 o 
   7  11   3        1.96        2.46      6.62 o 
   8  11   3       36.62       53.08      9.03 o 
  -8  12   3       48.97       31.88      8.75 o 
  -7  12   3       36.33       34.80      8.22 o 
  -6  12   3       49.27       39.83     10.14 o 
  -5  12   3      882.48      947.65     23.03 o 
  -4  12   3      659.02      725.23     14.95 o 
  -3  12   3        4.62        2.07      6.62 o 
  -2  12   3      212.73      255.14     22.53 o 
  -1  12   3       93.92       72.00     11.13 o 
   0  12   3      312.21      366.71     10.59 o 
   1  12   3     1556.06     1627.18     27.76 o 
   2  12   3      504.45      542.46     13.72 o 
   3  12   3       54.25       51.98      6.15 o 
   4  12   3      611.67      637.56     17.73 o 
   5  12   3     1138.08     1178.31     24.41 o 
   6  12   3       68.41       52.41      8.65 o 
   7  12   3      221.47      261.88     13.47 o 
   8  12   3       84.96       83.55     10.34 o 
  -7  13   3        1.07       -0.42      7.15 o 
  -6  13   3        8.61       15.47      7.38 o 
  -5  13   3       67.45       67.22      9.28 o 
  -4  13   3      265.71      216.71     12.47 o 
  -3  13   3       61.02       67.45      9.03 o 
  -2  13   3       21.96       13.98      7.68 o 
  -1  13   3       46.68       39.60      8.26 o 
   0  13   3      114.04      108.03      9.81 o 
   1  13   3       69.29       78.62      6.96 o 
   2  13   3      295.86      327.42     10.68 o 
   3  13   3      289.95      298.78     10.72 o 
   4  13   3      124.32      130.50      9.92 o 
   5  13   3      222.14      241.31     29.28 o 
   6  13   3      307.96      316.47     16.89 o 
  -5  14   3       67.50       84.09     14.27 o 
  -4  14   3      110.54      135.61     11.15 o 
  -3  14   3      794.35      917.97     27.41 o 
  -2  14   3     1273.01     1310.33     27.87 o 
  -1  14   3      760.38      772.61     21.24 o 
   0  14   3      157.18      158.36     11.64 o 
   1  14   3      235.11      214.31     21.02 o 
   2  14   3       73.88       79.22      9.73 o 
   3  14   3      353.45      375.27     12.29 o 
   4  14   3      461.29      529.03     18.77 o 
   5  14   3      275.89      286.94     14.75 o 
  -3  15   3        7.94       -1.52      8.75 o 
  -2  15   3        2.23        2.18      8.22 o 
  -1  15   3       34.77       32.66     15.39 o 
   0  15   3       30.60       23.03      8.75 o 
   1  15   3       40.64       55.94     14.64 o 
   2  15   3      641.77      696.13     23.65 o 
   3  15   3      644.68      669.00     29.28 o 
 -12   0   4       55.72       74.33     13.52 o 
 -11   0   4      530.47      524.09     24.03 o 
 -10   0   4     2196.53     2185.69     52.56 o 
  -9   0   4     2500.07     2398.18     54.06 o 
  -8   0   4        3.72        5.26      8.26 o 
  -7   0   4     1031.37     1004.62     27.78 o 
  -6   0   4     1570.91     1588.02     35.29 o 
  -5   0   4     3158.62     3248.13     62.32 o 
  -3   0   4     6024.73     6330.32    111.12 o 
  -2   0   4       70.73       10.51      2.25 o 
  -1   0   4     1464.78     1703.65     31.54 o 
   0   0   4     8980.26     9775.17    168.19 o 
   1   0   4       23.95       27.03      2.25 o 
   2   0   4     5621.65     5330.93     53.59 o 
   3   0   4     4245.36     4604.95     46.94 o 
   4   0   4      298.36      165.46      4.54 o 
   5   0   4    11284.24    10862.82    108.90 o 
   6   0   4    11956.08    11624.24    144.92 o 
   7   0   4    11831.03    11782.21    148.10 o 
   8   0   4      988.66      979.04     19.56 o 
   9   0   4     1744.82     1609.99     64.95 o 
  10   0   4      468.80      440.17     14.42 o 
  11   0   4      126.60      110.47      9.92 o 
  12   0   4      782.47      773.20     27.78 o 
 -12   1   4       38.10       36.66      8.49 o 
 -11   1   4       18.72        2.63      6.90 o 
 -10   1   4        3.46       -6.62      6.62 o 
  -9   1   4      360.90      342.73     12.71 o 
  -8   1   4      423.53      390.33     19.90 o 
  -7   1   4      131.85      123.05      6.47 o 
  -6   1   4     1902.61     2041.66     24.85 o 
  -5   1   4      152.75      143.68      5.17 o 
  -4   1   4      402.75      300.20      7.68 o 
  -3   1   4      685.95      494.42     11.26 o 
  -2   1   4     3371.17     4067.31     50.97 o 
  -1   1   4      727.02      703.93     10.34 o 
   0   1   4      515.12      463.76      5.91 o 
   1   1   4    26526.12    28284.94    293.88 o 
   2   1   4      282.94      349.38      4.12 o 
   3   1   4      853.40      772.46      8.42 o 
   4   1   4      655.67      605.12      6.76 o 
   5   1   4      337.53      396.73      5.43 o 
   6   1   4      107.62       78.84      3.30 o 
   7   1   4       68.66       48.54      3.81 o 
   8   1   4      841.16      897.89     13.10 o 
   9   1   4        8.54        5.75      4.06 o 
  10   1   4      181.72      172.27      8.98 o 
  11   1   4      479.00      487.48     16.04 o 
  12   1   4      205.67      184.20     10.39 o 
 -12   2   4      167.56      204.42     22.15 o 
 -11   2   4        4.04        3.38      6.90 o 
 -10   2   4      279.74      236.96     12.18 o 
  -9   2   4       18.01       18.26      5.34 o 
  -8   2   4     1910.59     1811.05     31.14 o 
  -7   2   4     8005.55     8170.91     85.83 o 
  -6   2   4     7297.60     7416.71     77.30 o 
  -5   2   4     1631.83     1720.16     18.00 o 
  -4   2   4      991.60      949.08     21.60 o 
  -3   2   4      392.26      338.10      6.04 o 
  -2   2   4    23465.12    24161.23    318.51 o 
  -1   2   4    26406.45    27654.16    280.70 o 
   0   2   4     8369.02     8274.10     63.66 o 
   1   2   4     1466.95     1180.71      9.02 o 
   2   2   4      894.17      749.52      8.02 o 
   3   2   4    10975.62    11173.21     86.41 o 
   4   2   4     4760.61     4286.23     34.76 o 
   5   2   4        1.81        5.77      2.28 o 
   6   2   4        2.46        1.27      2.13 o 
   7   2   4      150.53      132.62      5.17 o 
   8   2   4      414.09      372.43      8.22 o 
   9   2   4     2433.97     2339.93     28.05 o 
  10   2   4     1286.05     1280.81     26.26 o 
  11   2   4      172.41      173.16      9.59 o 
  12   2   4       10.42        7.08      6.83 o 
 -12   3   4      206.20      221.32     19.90 o 
 -11   3   4      354.06      377.99     15.12 o 
 -10   3   4      296.31      291.72     10.82 o 
  -9   3   4      158.85      161.02      7.94 o 
  -8   3   4      137.18      147.56      7.19 o 
  -7   3   4     1103.98     1064.95     12.02 o 
  -6   3   4      221.94      199.53      4.88 o 
  -5   3   4       23.44       33.88      2.32 o 
  -4   3   4      283.69      444.01      8.08 o 
  -3   3   4     1667.93     1822.90     15.97 o 
  -2   3   4     5446.51     5725.37     50.49 o 
  -1   3   4      205.78      166.18      3.79 o 
   0   3   4     5716.86     5454.89     47.57 o 
   1   3   4        3.23        9.20      1.27 o 
   2   3   4     2761.59     3055.29     27.77 o 
   3   3   4     3164.47     3551.73     26.22 o 
   4   3   4     7799.24     8515.01     67.00 o 
   5   3   4     1712.02     1824.72     16.81 o 
   6   3   4      514.24      429.12      8.97 o 
   7   3   4       12.95       12.47      2.65 o 
   8   3   4      230.91      215.21      6.61 o 
   9   3   4        2.42        7.50      4.39 o 
  10   3   4       36.30       35.07      6.41 o 
  11   3   4        0.00        1.23      5.85 o 
  12   3   4        7.56        5.64      7.58 o 
 -12   4   4        0.02        7.37      8.75 o 
 -11   4   4      241.10      239.98     10.98 o 
 -10   4   4      791.74      804.07     16.32 o 
  -9   4   4      905.07      921.71     16.59 o 
  -8   4   4       36.44       28.90      3.97 o 
  -7   4   4      555.17      546.25      8.14 o 
  -6   4   4       30.74       39.65      3.21 o 
  -5   4   4     1992.78     2028.45     18.46 o 
  -4   4   4     8790.69     9073.40     71.25 o 
  -3   4   4    16320.43    17409.73    133.71 o 
  -2   4   4      311.18      337.50      3.98 o 
  -1   4   4    14708.44    14830.36    177.90 o 
   0   4   4     2980.59     3004.91     33.16 o 
   1   4   4      115.15      124.52      4.04 o 
   2   4   4     1154.91     1283.60     13.12 o 
   3   4   4     2199.80     2312.75     17.92 o 
   4   4   4       42.79       63.11      2.30 o 
   5   4   4     1792.53     1687.95     15.91 o 
   6   4   4     2680.45     2623.59     23.52 o 
   7   4   4     1392.75     1300.90     14.00 o 
   8   4   4      267.73      267.75     11.04 o 
   9   4   4      106.18      103.93      7.22 o 
  10   4   4       90.56       76.66      7.29 o 
  11   4   4       45.08       59.87     12.76 o 
 -12   5   4       97.01      145.66     17.27 o 
 -11   5   4       64.88       83.28      8.21 o 
 -10   5   4        1.35        6.49      5.91 o 
  -9   5   4      112.50      133.30      6.33 o 
  -8   5   4        3.20        9.53      3.73 o 
  -7   5   4      179.14      193.30      5.25 o 
  -6   5   4      195.02      189.48      5.04 o 
  -5   5   4     2057.07     2240.73     20.26 o 
  -4   5   4     2053.45     2104.52     18.85 o 
  -3   5   4      306.11      285.59      8.14 o 
  -2   5   4     4763.39     5011.61     56.29 o 
  -1   5   4     1493.76     1490.00     16.79 o 
   0   5   4        7.39       10.88      2.82 o 
   1   5   4     7805.45     8495.19    109.35 o 
   2   5   4     3813.92     3877.76     41.03 o 
   3   5   4      245.09      347.42      5.80 o 
   4   5   4     1919.59     1741.64     19.92 o 
   5   5   4      240.90      214.77      4.79 o 
   6   5   4       30.79       56.73      4.18 o 
   7   5   4      872.09      882.94     12.62 o 
   8   5   4      418.76      405.25     13.24 o 
   9   5   4        0.55       -0.38      6.38 o 
  10   5   4       13.60        6.41     10.14 o 
  11   5   4       49.83       46.62      9.19 o 
 -11   6   4       41.09       42.58      8.75 o 
 -10   6   4       30.91       29.62      5.24 o 
  -9   6   4      366.33      366.51      9.09 o 
  -8   6   4       23.51       17.98      4.76 o 
  -7   6   4      538.42      526.69      8.17 o 
  -6   6   4      162.54      157.32      5.01 o 
  -5   6   4      460.02      483.72      9.67 o 
  -4   6   4     5926.45     5821.86     47.20 o 
  -3   6   4     4599.16     4797.58     39.07 o 
  -2   6   4        3.17        1.10      1.42 o 
  -1   6   4     2514.04     3041.05     25.26 o 
   0   6   4     3134.70     3431.98     36.21 o 
   1   6   4      451.91      691.97      8.37 o 
   2   6   4      805.64      795.21     15.06 o 
   3   6   4     2016.87     1989.70     23.35 o 
   4   6   4      147.42      142.84      3.51 o 
   5   6   4      986.60     1020.94     15.46 o 
   6   6   4      405.31      406.49      9.52 o 
   7   6   4       77.11       84.56      5.71 o 
   8   6   4       10.89        3.89      4.73 o 
   9   6   4       28.70       16.98      8.63 o 
  10   6   4      154.83      146.53     11.26 o 
  11   6   4       36.62       50.98      9.51 o 
 -11   7   4        4.48       11.26     10.51 o 
 -10   7   4      197.52      197.88     11.64 o 
  -9   7   4      581.09      615.32     16.72 o 
  -8   7   4      752.81      780.90     12.46 o 
  -7   7   4        1.45       10.01      3.84 o 
  -6   7   4      482.81      513.35      8.10 o 
  -5   7   4     3184.07     3238.28     28.32 o 
  -4   7   4     1304.46     1286.50     13.17 o 
  -3   7   4      295.81      267.37      4.98 o 
  -2   7   4      371.44      287.83      4.65 o 
  -1   7   4      618.33      733.16      9.88 o 
   0   7   4     1091.41     1071.90     12.11 o 
   1   7   4     9527.05     9540.72    104.47 o 
   2   7   4     6237.11     6166.24    110.16 o 
   3   7   4      762.22      739.03     13.05 o 
   4   7   4      121.47      145.33      6.07 o 
   5   7   4      197.11      195.10      7.34 o 
   6   7   4        2.36        0.96      4.03 o 
   7   7   4      666.55      625.92     18.82 o 
   8   7   4      250.80      262.77      9.59 o 
   9   7   4       14.87       22.36      7.38 o 
  10   7   4      212.78      238.38     13.47 o 
  11   7   4      159.60      160.99     12.18 o 
 -10   8   4       34.01       36.47      7.91 o 
  -9   8   4       60.40       55.19     10.89 o 
  -8   8   4      589.77      586.20     22.90 o 
  -7   8   4     1552.04     1602.59     24.67 o 
  -6   8   4     1151.65     1214.38     21.46 o 
  -5   8   4       22.05       29.92      6.58 o 
  -4   8   4      472.86      462.25      8.37 o 
  -3   8   4      460.66      415.94      7.89 o 
  -2   8   4      498.98      535.30      8.54 o 
  -1   8   4     2079.16     2307.75     23.48 o 
   0   8   4       33.29       38.42      2.81 o 
   1   8   4     1134.98     1152.49     13.05 o 
   2   8   4     1201.86     1210.56     27.56 o 
   3   8   4      295.36      320.58     10.97 o 
   4   8   4      126.55      127.69      5.19 o 
   5   8   4      351.82      342.32      9.52 o 
   6   8   4      403.10      438.37     10.69 o 
   7   8   4      340.60      344.06     10.54 o 
   8   8   4      162.47      170.28     16.95 o 
   9   8   4      174.89      187.99     26.65 o 
  10   8   4      293.51      323.60     15.37 o 
 -10   9   4        2.04        4.95      7.15 o 
  -9   9   4       99.56      100.31      9.03 o 
  -8   9   4      286.25      262.26     11.64 o 
  -7   9   4        0.84       -0.57      5.56 o 
  -6   9   4       20.33       13.13      4.01 o 
  -5   9   4      123.51       89.91      4.73 o 
  -4   9   4      257.13      240.69      6.54 o 
  -3   9   4      404.46      381.71     11.81 o 
  -2   9   4     3343.54     3403.85     33.27 o 
  -1   9   4    11432.92    11663.37    102.74 o 
   0   9   4     2702.95     2739.11     27.31 o 
   1   9   4      192.69      137.72      6.29 o 
   2   9   4      376.36      371.39      8.77 o 
   3   9   4      604.45      577.46     11.20 o 
   4   9   4      577.49      601.22     10.13 o 
   5   9   4     1436.85     1395.60     20.66 o 
   6   9   4      409.66      405.69     11.27 o 
   7   9   4      452.04      417.14     11.55 o 
   8   9   4      647.56      650.28     14.29 o 
   9   9   4      216.07      206.22     12.47 o 
  10   9   4       34.07       31.98      8.98 o 
  -9  10   4       90.48       79.65      9.03 o 
  -8  10   4      406.95      417.43     14.59 o 
  -7  10   4      606.85      647.37     16.96 o 
  -6  10   4      203.71      228.59     11.25 o 
  -5  10   4      253.22      227.50      8.91 o 
  -4  10   4      209.79      192.10      6.28 o 
  -3  10   4      755.39      833.03     13.78 o 
  -2  10   4        4.62       16.27      3.37 o 
  -1  10   4      341.82      311.79      7.06 o 
   0  10   4       31.13       27.12      4.42 o 
   1  10   4       90.81       90.66      5.71 o 
   2  10   4      340.35      336.58      9.06 o 
   3  10   4      100.55      107.19      7.92 o 
   4  10   4      261.17      224.00      7.08 o 
   5  10   4     1950.08     2012.66     40.80 o 
   6  10   4     1856.25     1957.48     29.37 o 
   7  10   4      709.81      755.89     15.73 o 
   8  10   4      171.67      172.62      9.10 o 
   9  10   4       65.64       62.10      8.98 o 
  -9  11   4      189.52      186.24     11.94 o 
  -8  11   4       85.05       75.82     10.51 o 
  -7  11   4        0.29        2.38      6.11 o 
  -6  11   4      737.53      731.07     18.26 o 
  -5  11   4     2303.10     2291.73     37.38 o 
  -4  11   4      774.93      760.88     23.83 o 
  -3  11   4      132.51      143.80      5.97 o 
  -2  11   4        3.48       -3.85      3.85 o 
  -1  11   4        4.47        9.53      4.52 o 
   0  11   4      780.17      747.50     27.51 o 
   1  11   4     2298.45     2269.76     29.29 o 
   2  11   4     4157.11     4034.77     74.45 o 
   3  11   4      960.86      946.07     20.53 o 
   4  11   4      109.65      108.62      7.31 o 
   5  11   4     1371.27     1323.30     20.93 o 
   6  11   4       39.39       45.69      6.47 o 
   7  11   4      569.55      541.79     16.99 o 
   8  11   4      208.85      188.11     11.94 o 
  -8  12   4       72.98       66.27      9.51 o 
  -7  12   4      126.59      122.68     13.14 o 
  -6  12   4      210.75      181.48     16.89 o 
  -5  12   4      656.27      717.62     24.91 o 
  -4  12   4      771.17      805.06     26.58 o 
  -3  12   4      285.79      315.38     12.74 o 
  -2  12   4        5.05        4.99      6.62 o 
  -1  12   4       75.54       92.82      6.51 o 
   0  12   4        0.76       -4.61      4.61 o 
   1  12   4      232.32      218.23      8.95 o 
   2  12   4      506.74      499.85     12.29 o 
   3  12   4      153.98      150.35      8.00 o 
   4  12   4      137.91      135.22      9.81 o 
   5  12   4      226.48      245.37     12.40 o 
   6  12   4      777.12      868.26     21.75 o 
   7  12   4      315.84      348.22     15.07 o 
  -7  13   4       55.51       63.16      9.28 o 
  -6  13   4       48.90       39.08      8.11 o 
  -5  13   4       42.21       43.72      8.49 o 
  -4  13   4       52.41       44.87      8.75 o 
  -3  13   4      547.88      583.10     27.03 o 
  -2  13   4      624.78      680.40     19.11 o 
  -1  13   4     1045.64     1135.55     27.41 o 
   0  13   4      105.32      111.62      7.40 o 
   1  13   4       84.03       78.45      6.82 o 
   2  13   4      228.91      239.39     10.65 o 
   3  13   4      500.82      536.28     13.85 o 
   4  13   4      552.97      546.01     17.42 o 
   5  13   4      465.12      475.43     21.77 o 
   6  13   4       70.96       58.48      9.28 o 
  -5  14   4      169.38      186.21     18.77 o 
  -4  14   4        7.49        9.39      9.39 o 
  -3  14   4        0.20       -7.68      7.68 o 
  -2  14   4       35.71       30.78      9.56 o 
  -1  14   4      129.14      135.91     11.15 o 
   0  14   4      168.18      162.86     11.41 o 
   1  14   4        3.10       -1.88      7.43 o 
   2  14   4       65.43       67.74      7.12 o 
   3  14   4      133.94      130.73      8.53 o 
   4  14   4      120.21      127.44     10.80 o 
   5  14   4        8.57       13.18      8.11 o 
  -3  15   4        3.65       -0.82      9.39 o 
  -2  15   4       86.28      110.36     11.41 o 
  -1  15   4      130.47      139.84     11.94 o 
   0  15   4        6.95       14.45      8.75 o 
   1  15   4      516.85      580.37     19.33 o 
   2  15   4      203.04      192.60     13.47 o 
   3  15   4       18.37        9.01     14.27 o 
 -12   1   5       18.61       18.40      8.49 o 
 -11   1   5      196.81      212.52     18.02 o 
 -10   1   5     1175.19     1200.63     24.95 o 
  -9   1   5      774.14      839.02     19.62 o 
  -8   1   5      199.05      217.84     10.14 o 
  -7   1   5     2057.58     2153.16     59.32 o 
  -6   1   5      376.36      382.15     10.80 o 
  -5   1   5      158.43      213.46     16.89 o 
  -4   1   5     2365.59     2479.16     33.71 o 
  -3   1   5     7890.13     8147.17    100.34 o 
  -2   1   5     6162.27     5711.85     70.61 o 
  -1   1   5      979.33      951.08     13.53 o 
   0   1   5     1679.62     1637.07     21.50 o 
   1   1   5      536.52      536.15      9.75 o 
   2   1   5      815.85      936.06      8.69 o 
   3   1   5     3020.92     3544.66     26.08 o 
   4   1   5      232.03      221.15      3.90 o 
   5   1   5      809.51      896.87      9.40 o 
   6   1   5     2222.55     2269.27     20.44 o 
   7   1   5     3703.40     3502.18     34.60 o 
   8   1   5        4.38        3.36      3.42 o 
   9   1   5     1107.11     1095.43     15.57 o 
  10   1   5      390.07      387.31      9.55 o 
  11   1   5       29.78       45.63      5.73 o 
  12   1   5      235.51      248.00     11.58 o 
 -12   2   5       31.57       42.80      9.56 o 
 -11   2   5       28.20       33.20      8.49 o 
 -10   2   5      156.90      150.55     10.62 o 
  -9   2   5      257.13      240.89     22.53 o 
  -8   2   5      464.78      479.00     13.77 o 
  -7   2   5      601.94      533.85     13.80 o 
  -6   2   5       42.80       33.70      5.02 o 
  -5   2   5       67.51       31.67      4.15 o 
  -4   2   5     1117.01     1339.56     16.46 o 
  -3   2   5     2151.19     2633.00     28.61 o 
  -2   2   5     3601.70     3668.37     35.00 o 
  -1   2   5      460.15      694.81     18.40 o 
   0   2   5      139.05      176.24      3.05 o 
   1   2   5     5973.46     6576.11     56.96 o 
   2   2   5     5858.15     5442.23     47.76 o 
   3   2   5        6.29        5.77      1.29 o 
   4   2   5     2081.00     2074.82     18.23 o 
   5   2   5      225.16      225.23      4.66 o 
   6   2   5       32.22       24.91      2.42 o 
   7   2   5     1783.73     1676.03     19.11 o 
   8   2   5      213.78      228.97      8.24 o 
   9   2   5      110.07      101.25      5.99 o 
  10   2   5      139.39      105.54      7.71 o 
  11   2   5      212.77      228.59     15.32 o 
  12   2   5       19.57       19.62      7.29 o 
 -12   3   5       11.25       20.65     10.89 o 
 -11   3   5       34.13       26.74      8.22 o 
 -10   3   5      258.97      279.41     14.64 o 
  -9   3   5       39.51       32.06      7.51 o 
  -8   3   5     2291.66     2250.36     24.44 o 
  -7   3   5     4586.25     4541.08     43.16 o 
  -6   3   5     4999.38     4929.91     40.89 o 
  -5   3   5     3658.17     3502.75     29.61 o 
  -4   3   5      535.24      595.88      8.05 o 
  -3   3   5     3706.42     4023.12     37.50 o 
  -2   3   5     6881.56     6528.41     97.37 o 
  -1   3   5    14181.04    15683.55    165.16 o 
   0   3   5    14238.35    15650.00    156.80 o 
   1   3   5     4021.50     3454.79     27.44 o 
   2   3   5     3412.60     3839.47     30.53 o 
   3   3   5    10242.65    10397.17     80.90 o 
   4   3   5     5146.41     5376.86     43.28 o 
   5   3   5       85.36       72.32      2.87 o 
   6   3   5       54.62       63.06      3.12 o 
   7   3   5      201.45      211.29      6.09 o 
   8   3   5     1005.29      981.88     13.87 o 
   9   3   5     2948.55     2882.83     36.54 o 
  10   3   5     1259.04     1158.32     20.04 o 
  11   3   5      286.31      321.31     11.93 o 
  12   3   5       30.42       27.72      7.16 o 
 -12   4   5      763.53      791.76     21.77 o 
 -11   4   5     1018.25     1028.92     37.92 o 
 -10   4   5      124.37      113.54      9.81 o 
  -9   4   5       56.74       45.70      5.99 o 
  -8   4   5       33.61       32.42      4.90 o 
  -7   4   5        0.64       -1.60      2.48 o 
  -6   4   5      558.00      525.51      7.70 o 
  -5   4   5      410.73      422.80      7.82 o 
  -4   4   5       88.98      145.62      6.90 o 
  -3   4   5    15740.22    16751.04    144.16 o 
  -2   4   5     9621.08     9620.44     83.81 o 
  -1   4   5     4500.54     4354.43     39.13 o 
   0   4   5     5325.10     6159.05     72.50 o 
   1   4   5      139.78      326.84      4.81 o 
   2   4   5     8523.91     8914.64     77.71 o 
   3   4   5     7452.53     7283.47     57.67 o 
   4   4   5     8806.66     8640.92     61.88 o 
   5   4   5     3599.85     3681.51     34.67 o 
   6   4   5      907.53      888.93     10.49 o 
   7   4   5      162.70      109.95      4.42 o 
   8   4   5      264.45      255.86      9.28 o 
   9   4   5       10.34        7.19      5.08 o 
  10   4   5        3.01        7.73      5.85 o 
  11   4   5        9.26       11.87      6.38 o 
 -11   5   5      125.45      141.16     11.15 o 
 -10   5   5      634.78      669.00     23.01 o 
  -9   5   5     1998.90     2007.13     47.29 o 
  -8   5   5      961.03      922.63     13.39 o 
  -7   5   5      342.16      366.14      6.99 o 
  -6   5   5      879.66      854.19     10.19 o 
  -5   5   5     4046.57     4100.77     34.44 o 
  -4   5   5    12200.41    12090.42     94.35 o 
  -3   5   5    22004.36    22019.78    169.03 o 
  -2   5   5     7424.20     7543.06     66.63 o 
  -1   5   5     1319.03     1365.51     15.06 o 
   0   5   5      262.34      236.63      4.31 o 
   1   5   5      100.82      100.25      4.03 o 
   2   5   5      502.70      498.74      9.95 o 
   3   5   5      265.10      378.04     23.27 o 
   4   5   5     1117.39     1122.32     10.05 o 
   5   5   5     3242.80     3349.71     28.73 o 
   6   5   5     2959.91     2866.55     29.17 o 
   7   5   5     2326.89     2298.57     30.67 o 
   8   5   5     1381.72     1375.99     21.09 o 
   9   5   5      524.85      492.53     16.81 o 
  10   5   5      385.22      383.37     15.37 o 
  11   5   5      472.44      502.45     25.90 o 
 -11   6   5       63.06       51.06     13.52 o 
 -10   6   5      200.51      194.86     10.70 o 
  -9   6   5      645.19      668.99     11.99 o 
  -8   6   5      483.33      448.49      9.28 o 
  -7   6   5      233.89      172.33      6.04 o 
  -6   6   5      244.36      225.35      5.74 o 
  -5   6   5     3775.04     3603.96     30.88 o 
  -4   6   5     3656.63     3598.61     34.03 o 
  -3   6   5     1486.57     1624.34     15.24 o 
  -2   6   5      624.68      679.88      9.54 o 
  -1   6   5     1385.65     1467.77     15.34 o 
   0   6   5     7274.92     7592.63     66.88 o 
   1   6   5    17079.58    16843.96    144.60 o 
   2   6   5    12445.41    12554.24    126.43 o 
   3   6   5     3872.70     4126.01     44.48 o 
   4   6   5      220.47      283.75      6.27 o 
   5   6   5        1.85        5.76      3.47 o 
   6   6   5      372.45      363.19     10.74 o 
   7   6   5     1490.84     1444.20     37.44 o 
   8   6   5      200.40      215.84     11.00 o 
   9   6   5        6.90       14.51      7.38 o 
  10   6   5       64.35       64.37     12.39 o 
  11   6   5      199.01      190.52     34.54 o 
 -11   7   5        4.75       15.02     12.01 o 
 -10   7   5      103.39       87.59      9.19 o 
  -9   7   5      199.82      228.04      9.20 o 
  -8   7   5     1195.73     1205.51     29.30 o 
  -7   7   5     2334.13     2227.25     29.23 o 
  -6   7   5     1380.97     1288.91     15.94 o 
  -5   7   5      429.72      411.38      7.96 o 
  -4   7   5     1133.83     1238.48     14.81 o 
  -3   7   5       17.66       28.26      3.09 o 
  -2   7   5      106.62      130.32      4.58 o 
  -1   7   5     4263.53     3939.18     36.66 o 
   0   7   5     4108.78     3718.78     34.56 o 
   1   7   5      453.37      462.90      6.63 o 
   2   7   5     1364.26     1296.70     17.17 o 
   3   7   5     4082.94     4212.48    107.75 o 
   4   7   5     1057.69     1143.95     13.88 o 
   5   7   5      722.66      786.33     13.72 o 
   6   7   5      941.75      907.92     15.16 o 
   7   7   5      329.13      321.03      9.95 o 
   8   7   5      461.59      465.01     20.65 o 
   9   7   5     1474.52     1446.16     54.81 o 
  10   7   5      801.22      882.11     36.04 o 
 -10   8   5        0.62        8.90      7.15 o 
  -9   8   5      148.52      169.30     10.34 o 
  -8   8   5      237.85      238.65      9.08 o 
  -7   8   5       16.67       14.00      4.57 o 
  -6   8   5      868.87      873.01     12.64 o 
  -5   8   5      512.42      535.72      9.35 o 
  -4   8   5     2865.29     2835.28     28.70 o 
  -3   8   5     3589.92     3791.20     36.58 o 
  -2   8   5     5804.93     6155.51     56.19 o 
  -1   8   5     5430.53     5660.49     51.67 o 
   0   8   5      527.50      563.02      8.24 o 
   1   8   5      576.89      538.14     10.35 o 
   2   8   5      927.01      902.00     13.82 o 
   3   8   5      938.22      996.79     14.83 o 
   4   8   5     2096.07     2125.90     22.93 o 
   5   8   5     2189.44     2155.11     27.89 o 
   6   8   5      267.81      254.91     18.32 o 
   7   8   5      364.92      355.19     10.40 o 
   8   8   5      686.69      663.52     14.26 o 
   9   8   5      116.17      116.68     10.89 o 
  10   8   5       59.66       56.99      9.28 o 
 -10   9   5       23.77       27.68      7.68 o 
  -9   9   5       67.47       56.90      7.91 o 
  -8   9   5       85.83       78.37      8.49 o 
  -7   9   5      103.14      108.70     12.01 o 
  -6   9   5       25.37       33.20      4.19 o 
  -5   9   5       49.28       27.24      3.81 o 
  -4   9   5        4.32        2.33      3.24 o 
  -3   9   5     1400.08     1324.82     16.01 o 
  -2   9   5      532.91      514.60      8.72 o 
  -1   9   5       46.82       65.32      5.64 o 
   0   9   5      109.99      104.11      5.60 o 
   1   9   5      261.22      213.82      7.30 o 
   2   9   5      240.62      241.25      7.83 o 
   3   9   5       17.12       17.83      5.18 o 
   4   9   5       60.52       55.31      5.85 o 
   5   9   5     1393.30     1443.82     25.50 o 
   6   9   5     1276.49     1244.14     19.94 o 
   7   9   5      101.86       86.28      7.07 o 
   8   9   5       39.06       42.35      6.47 o 
   9   9   5       25.55       38.27     13.89 o 
  -9  10   5      283.97      301.24     13.80 o 
  -8  10   5      188.91      169.68     10.62 o 
  -7  10   5      129.67      114.77      9.76 o 
  -6  10   5     1015.24     1004.77     17.73 o 
  -5  10   5     1059.48     1119.28     16.74 o 
  -4  10   5        5.54       14.21      3.70 o 
  -3  10   5      126.15      153.20      5.77 o 
  -2  10   5      473.18      509.70      9.17 o 
  -1  10   5        1.81        2.40      3.78 o 
   0  10   5      865.39      914.69     15.12 o 
   1  10   5     2071.32     2050.70     26.41 o 
   2  10   5      737.24      718.61     13.35 o 
   3  10   5       40.18       41.76      5.42 o 
   4  10   5      367.77      371.48     19.25 o 
   5  10   5     1984.58     1972.25     27.30 o 
   6  10   5       20.52       16.99      7.72 o 
   7  10   5      496.31      503.52     15.64 o 
   8  10   5      315.69      334.03     11.83 o 
   9  10   5        1.62        4.88      7.75 o 
  -8  11   5       26.65       15.53      8.63 o 
  -7  11   5       10.24       15.77      9.01 o 
  -6  11   5        3.85        4.08      4.86 o 
  -5  11   5        1.04        0.60      7.65 o 
  -4  11   5       15.60        9.40      4.06 o 
  -3  11   5       46.91       34.23      4.55 o 
  -2  11   5       10.37       11.08      4.52 o 
  -1  11   5        3.47        1.24      4.02 o 
   0  11   5       50.05       50.27      5.41 o 
   1  11   5       17.80        7.87      4.83 o 
   2  11   5       38.26       37.56      6.55 o 
   3  11   5        2.19       -2.13      4.39 o 
   4  11   5      114.48      107.66      7.19 o 
   5  11   5        8.13       11.65      5.48 o 
   6  11   5       20.72       18.52      5.85 o 
   7  11   5        0.23       11.56      6.48 o 
   8  11   5        8.79        5.26      7.91 o 
  -8  12   5      177.48      175.93     11.94 o 
  -7  12   5       31.53       21.13      8.26 o 
  -6  12   5       92.50      113.66      9.39 o 
  -5  12   5      297.21      282.99     10.59 o 
  -4  12   5        2.81        0.27      6.62 o 
  -3  12   5      122.81      108.41      9.28 o 
  -2  12   5      189.43      195.25      9.74 o 
  -1  12   5       81.82       87.63      9.43 o 
   0  12   5      263.70      294.46      9.72 o 
   1  12   5      716.23      764.81     14.92 o 
   2  12   5      389.39      402.80     11.95 o 
   3  12   5        2.74       -4.66      4.66 o 
   4  12   5      302.94      319.68     12.35 o 
   5  12   5      448.72      458.78     23.65 o 
   6  12   5        1.29       -2.59     10.51 o 
   7  12   5      160.05      183.98     12.21 o 
  -6  13   5        9.86       22.53     11.26 o 
  -5  13   5       23.69       16.03      7.68 o 
  -4  13   5      343.08      331.90     14.87 o 
  -3  13   5      211.50      198.94     12.47 o 
  -2  13   5        1.64       -0.38      6.90 o 
  -1  13   5       28.49       18.02      7.96 o 
   0  13   5       21.04       20.09      5.58 o 
   1  13   5       13.08        9.72      5.27 o 
   2  13   5        5.96        7.08      5.06 o 
   3  13   5       22.00       20.16      6.04 o 
   4  13   5       26.24       20.71      8.11 o 
   5  13   5      144.57      147.47     11.54 o 
   6  13   5      136.90      103.07     10.87 o 
  -5  14   5      226.91      227.70     13.80 o 
  -4  14   5       23.95       28.91      9.03 o 
  -3  14   5      597.64      696.41     20.18 o 
  -2  14   5      988.72     1051.91     24.68 o 
  -1  14   5      498.48      483.14     17.50 o 
   0  14   5        7.58        6.40      7.68 o 
   1  14   5        0.98       -6.84      7.38 o 
   2  14   5      145.08      130.16      9.80 o 
   3  14   5      378.41      401.26     16.03 o 
   4  14   5      708.97      790.77     21.69 o 
   5  14   5      355.85      389.25     16.03 o 
  -3  15   5       10.42        1.88      9.03 o 
  -2  15   5      143.11      133.64     12.01 o 
  -1  15   5      545.91      559.76     19.37 o 
   0  15   5      105.65      113.45     11.64 o 
   1  15   5       72.40       73.94     10.34 o 
   2  15   5      132.39      131.01     19.15 o 
 -12   0   6        0.07       -9.76     10.51 o 
 -11   0   6      471.88      491.05     24.78 o 
 -10   0   6     1717.78     1757.71     45.80 o 
  -9   0   6     1246.69     1260.66     35.29 o 
  -8   0   6      578.02      543.61     21.02 o 
  -7   0   6      580.16      548.11     19.52 o 
  -6   0   6        2.74        8.26      6.01 o 
  -5   0   6     3132.56     3140.01     60.82 o 
  -4   0   6    24102.60    22327.69    385.18 o 
  -3   0   6     8978.77     8550.55    148.67 o 
  -2   0   6     1351.07     1891.36     36.04 o 
  -1   0   6      243.29      199.72      6.76 o 
   0   0   6     2584.76     3294.68     58.57 o 
   1   0   6     4307.06     4796.36     83.34 o 
   2   0   6    22226.18    23041.89    227.87 o 
   3   0   6    17406.30    17516.62    173.38 o 
   4   0   6      407.03      638.41      8.82 o 
   5   0   6     5289.48     5162.33     53.54 o 
   6   0   6     7343.26     7151.87     91.81 o 
   7   0   6     1783.80     1814.30     28.61 o 
   8   0   6       72.54       73.02      6.62 o 
   9   0   6      385.60      407.00     13.34 o 
  10   0   6       16.28       10.51      7.51 o 
  11   0   6      532.79      562.08     17.30 o 
  12   0   6      727.81      732.82     30.78 o 
 -12   1   6      135.16      150.41     12.21 o 
 -11   1   6      184.18      160.36     15.39 o 
 -10   1   6      450.49      442.90     15.66 o 
  -9   1   6     1599.84     1532.13     28.14 o 
  -8   1   6     1164.93     1140.55     22.30 o 
  -7   1   6      135.68      172.78     11.26 o 
  -6   1   6       13.51       39.45      5.31 o 
  -5   1   6       23.08       40.84      4.49 o 
  -4   1   6      122.15      109.26      5.77 o 
  -3   1   6      329.55      206.75      7.51 o 
  -2   1   6      555.09      509.18      9.03 o 
  -1   1   6      292.08      452.73      6.35 o 
   0   1   6    11949.80    12836.08    156.36 o 
   1   1   6    22731.27    22023.37    191.27 o 
   2   1   6     3112.46     3322.55     26.92 o 
   3   1   6      230.03      226.25      3.20 o 
   4   1   6     1601.17     1393.71     12.39 o 
   5   1   6     3775.18     3696.45     30.83 o 
   6   1   6     1578.79     1593.80     17.70 o 
   7   1   6      516.80      546.83      9.33 o 
   8   1   6       27.83       36.59      4.08 o 
   9   1   6      151.96      165.74      7.15 o 
  10   1   6      130.13      117.68      6.50 o 
  11   1   6       70.67       75.51      7.73 o 
  12   1   6       12.89       10.44      6.92 o 
 -12   2   6       37.73       52.69      9.81 o 
 -11   2   6      121.15      137.86     11.11 o 
 -10   2   6      114.84      111.83     11.26 o 
  -9   2   6       96.27      111.06      9.28 o 
  -8   2   6     2119.78     2142.47     41.67 o 
  -7   2   6     5161.40     5096.37     68.48 o 
  -6   2   6     3801.48     3899.97     53.08 o 
  -5   2   6      893.19     1078.37     18.31 o 
  -4   2   6      953.02      979.72     16.19 o 
  -3   2   6      153.46      152.45      5.31 o 
  -2   2   6     3867.05     4100.44     63.51 o 
  -1   2   6     7633.37     6545.61     66.03 o 
   0   2   6     5598.64     4566.44     56.78 o 
   1   2   6     1786.63     1930.05     18.00 o 
   2   2   6     1075.38      784.78      8.47 o 
   3   2   6     1719.61     1665.31     14.86 o 
   4   2   6       44.46       60.55      3.82 o 
   5   2   6        1.15        3.71      1.82 o 
   6   2   6       89.98       94.21      3.64 o 
   7   2   6       63.21       53.42      4.99 o 
   8   2   6     1437.85     1370.61     17.10 o 
   9   2   6     2107.21     1957.16     23.12 o 
  10   2   6      910.37      827.53     16.69 o 
  11   2   6      374.81      399.73     12.62 o 
 -12   3   6      252.45      269.19     15.40 o 
 -11   3   6      160.93      150.26     11.68 o 
 -10   3   6       19.16       19.02     13.14 o 
  -9   3   6      189.61      171.45     10.34 o 
  -8   3   6        7.12        5.90      4.28 o 
  -7   3   6      105.96      115.59     11.85 o 
  -6   3   6       77.94       59.99      4.52 o 
  -5   3   6      259.90      302.48      8.75 o 
  -4   3   6      262.81      272.39      5.42 o 
  -3   3   6       61.89       56.30      2.71 o 
  -2   3   6      154.79      141.08      4.80 o 
  -1   3   6    17764.51    19782.81    258.80 o 
   0   3   6     5742.26     5977.75     46.80 o 
   1   3   6     2356.37     2202.69     18.23 o 
   2   3   6     3104.50     3257.01     29.42 o 
   3   3   6     3029.35     3217.24     29.62 o 
   4   3   6     3295.05     3436.33     28.77 o 
   5   3   6     2684.12     2673.58     23.46 o 
   6   3   6      693.52      667.24      8.55 o 
   7   3   6      899.32      876.19     14.40 o 
   8   3   6        1.97        4.83      3.56 o 
   9   3   6      107.44      114.43      7.60 o 
  10   3   6      115.54      121.70      8.21 o 
  11   3   6       19.02       23.57      6.91 o 
 -12   4   6        3.56       19.43      8.98 o 
 -11   4   6      203.25      262.64     38.29 o 
 -10   4   6     1147.81     1168.42     24.94 o 
  -9   4   6      243.90      245.85     13.14 o 
  -8   4   6      117.59      110.25      8.70 o 
  -7   4   6       94.28       98.98      4.70 o 
  -6   4   6      256.31      267.64      6.50 o 
  -5   4   6     1344.58     1346.69     15.39 o 
  -4   4   6     5760.10     5720.68     52.22 o 
  -3   4   6     5452.50     5760.73     51.90 o 
  -2   4   6     1845.82     1986.14     19.61 o 
  -1   4   6     6836.54     7028.91     61.84 o 
   0   4   6     1637.78     1328.50     13.55 o 
   1   4   6       14.46       27.12      4.04 o 
   2   4   6     4289.45     4090.16     37.15 o 
   3   4   6     5336.48     4932.28     44.64 o 
   4   4   6       14.37       14.42      2.72 o 
   5   4   6     1752.27     1766.53     16.67 o 
   6   4   6      150.77      187.58      5.04 o 
   7   4   6      574.88      623.46     12.71 o 
   8   4   6      183.25      153.30      8.88 o 
   9   4   6        3.75        6.80      5.52 o 
  10   4   6        7.57        8.88      5.91 o 
  11   4   6       31.36       26.54      7.16 o 
 -11   5   6      353.94      382.83     16.19 o 
 -10   5   6       73.04       59.34      8.75 o 
  -9   5   6      293.90      279.69     12.21 o 
  -8   5   6      143.97      129.96      6.72 o 
  -7   5   6       79.72       61.34      3.76 o 
  -6   5   6      543.99      563.53      8.15 o 
  -5   5   6     2086.62     2011.57     18.72 o 
  -4   5   6     1650.13     1682.12     18.01 o 
  -3   5   6      663.30      607.09     26.24 o 
  -2   5   6     1496.12     1724.64     20.92 o 
  -1   5   6      957.09     1343.58     15.06 o 
   0   5   6     1403.40     1499.57     19.07 o 
   1   5   6     1573.87     2100.22     24.11 o 
   2   5   6     1184.95     1383.74     14.50 o 
   3   5   6      222.51      212.49      4.94 o 
   4   5   6     2457.93     2511.73     22.17 o 
   5   5   6     1738.14     1780.37     19.70 o 
   6   5   6        7.44       15.15      3.35 o 
   7   5   6     1494.50     1450.65     17.95 o 
   8   5   6      269.44      265.44     10.71 o 
   9   5   6        3.47       -0.60      7.22 o 
  10   5   6       45.63       33.98      6.61 o 
  11   5   6      294.49      338.64     15.60 o 
 -11   6   6        9.84        6.38     13.89 o 
 -10   6   6       19.38       15.39      7.96 o 
  -9   6   6      163.54      161.54      8.21 o 
  -8   6   6        0.77        0.94      4.99 o 
  -7   6   6       44.96       48.01      3.72 o 
  -6   6   6       29.24       20.80      5.11 o 
  -5   6   6     1565.10     1476.13     15.32 o 
  -4   6   6     2948.10     2732.63     27.21 o 
  -3   6   6     3441.53     3604.09     34.25 o 
  -2   6   6       29.55       45.26      2.97 o 
  -1   6   6      180.78      188.07      6.82 o 
   0   6   6     1111.83     1213.18     13.12 o 
   1   6   6      513.21      601.98     10.07 o 
   2   6   6     3306.14     3345.03     36.97 o 
   3   6   6     3909.75     3984.33     43.18 o 
   4   6   6      337.98      319.63      6.55 o 
   5   6   6      772.80      844.85     12.00 o 
   6   6   6     1521.55     1557.26     18.38 o 
   7   6   6      600.73      569.50     10.48 o 
   8   6   6       20.65       12.01     10.51 o 
   9   6   6       64.45       63.88      8.63 o 
  10   6   6       42.65       53.44      8.98 o 
  11   6   6      101.19      101.59     10.80 o 
 -11   7   6        0.12        3.75     11.26 o 
 -10   7   6       94.48      101.36     13.52 o 
  -9   7   6     1141.79     1179.62     25.32 o 
  -8   7   6     1081.43     1036.44     27.68 o 
  -7   7   6      103.21      125.81      5.61 o 
  -6   7   6     1168.85     1094.28     19.49 o 
  -5   7   6     1288.12     1263.58     16.02 o 
  -4   7   6      229.13      223.16      5.96 o 
  -3   7   6      711.14      705.22     11.54 o 
  -2   7   6     1001.96     1084.13     12.88 o 
  -1   7   6       98.57       82.33      3.79 o 
   0   7   6     4346.67     4413.97     40.67 o 
   1   7   6    10648.98    10877.40    110.82 o 
   2   7   6     2898.49     2951.75     33.79 o 
   3   7   6      421.99      422.08      8.82 o 
   4   7   6      194.73      167.23      9.43 o 
   5   7   6      354.21      369.89      9.64 o 
   6   7   6       73.57       69.27      5.60 o 
   7   7   6     1212.66     1185.87     18.74 o 
   8   7   6      959.88      985.47     48.05 o 
   9   7   6      125.57      127.33     10.34 o 
  10   7   6       95.68       78.89     10.34 o 
 -10   8   6       16.13       21.46      7.68 o 
  -9   8   6       67.28       80.44      8.98 o 
  -8   8   6      606.72      580.60     20.04 o 
  -7   8   6      785.98      773.09     12.27 o 
  -6   8   6      231.46      256.17      9.65 o 
  -5   8   6      707.98      791.23     11.80 o 
  -4   8   6     1040.56      996.78     13.98 o 
  -3   8   6       71.90       42.08      3.56 o 
  -2   8   6     1219.58     1154.32     13.82 o 
  -1   8   6     2166.92     2245.49     23.08 o 
   0   8   6     1884.23     1804.03     18.98 o 
   1   8   6      427.76      422.84      9.20 o 
   2   8   6       54.39       54.07      4.29 o 
   3   8   6     1065.17     1178.36     19.54 o 
   4   8   6       22.23       30.27      3.66 o 
   5   8   6       20.19       22.35      4.77 o 
   6   8   6      268.20      242.54     10.80 o 
   7   8   6      112.36      115.95      7.19 o 
   8   8   6      264.84      292.80     10.54 o 
   9   8   6      562.71      575.30     18.03 o 
  10   8   6      233.60      239.30     13.80 o 
 -10   9   6      109.34      130.81     10.58 o 
  -9   9   6        7.94        1.50      7.51 o 
  -8   9   6        0.35        1.13     13.14 o 
  -7   9   6      192.93      206.14      8.47 o 
  -6   9   6      598.24      607.53     10.85 o 
  -5   9   6      132.34       87.97      4.94 o 
  -4   9   6        9.83       16.02      3.43 o 
  -3   9   6       12.87       10.81      3.24 o 
  -2   9   6     1794.96     1737.86     19.26 o 
  -1   9   6     2656.72     2631.58     26.56 o 
   0   9   6      727.64      662.73     12.12 o 
   1   9   6      107.18      117.36      5.88 o 
   2   9   6        2.44        0.93      3.85 o 
   3   9   6      558.25      585.84     11.64 o 
   4   9   6     2229.67     2247.23     36.27 o 
   5   9   6     2931.34     2891.87     35.83 o 
   6   9   6      319.50      348.96     10.52 o 
   7   9   6        0.91        3.58      5.34 o 
   8   9   6      305.91      330.31     17.36 o 
   9   9   6       19.16       28.58      8.45 o 
  -9  10   6        0.83        3.38      8.63 o 
  -8  10   6        1.03        9.82      6.84 o 
  -7  10   6       71.60       77.70      8.22 o 
  -6  10   6      512.09      535.66     10.72 o 
  -5  10   6      536.85      542.88     11.75 o 
  -4  10   6      573.33      581.06     10.35 o 
  -3  10   6      630.24      597.32     10.38 o 
  -2  10   6       88.92       98.48      9.17 o 
  -1  10   6       76.95       92.03      5.71 o 
   0  10   6      499.74      424.68      9.89 o 
   1  10   6      140.18       98.07      5.88 o 
   2  10   6        5.78       10.03      4.22 o 
   3  10   6       99.96       78.55      5.71 o 
   4  10   6       79.80       81.32      7.31 o 
   5  10   6      393.21      358.04     12.01 o 
   6  10   6      371.00      370.43     16.22 o 
   7  10   6      152.94      184.14      9.24 o 
   8  10   6       40.52       44.84      6.86 o 
   9  10   6       41.05       29.48      8.65 o 
  -8  11   6      728.22      721.88     19.52 o 
  -7  11   6      229.11      250.14     19.52 o 
  -6  11   6      181.27      152.41      7.91 o 
  -5  11   6      681.39      664.92     27.33 o 
  -4  11   6      147.75      130.54      5.92 o 
  -3  11   6      132.51      142.87     13.50 o 
  -2  11   6      786.48      746.39     14.21 o 
  -1  11   6       52.50       63.80      6.38 o 
   0  11   6     1880.14     1871.71     36.60 o 
   1  11   6     1996.92     1921.91     26.14 o 
   2  11   6     1666.75     1672.39     23.66 o 
   3  11   6      637.37      621.30     22.21 o 
   4  11   6      214.65      201.45     12.33 o 
   5  11   6      355.04      352.84     13.99 o 
   6  11   6      235.40      242.10     10.54 o 
   7  11   6      867.41      925.53     18.49 o 
   8  11   6      437.88      437.84     15.78 o 
  -7  12   6       51.26       65.79     12.39 o 
  -6  12   6        7.02        2.19      5.41 o 
  -5  12   6      240.20      252.01     14.64 o 
  -4  12   6      765.71      733.25     33.79 o 
  -3  12   6      922.14      929.68     24.10 o 
  -2  12   6       61.01       68.27      6.17 o 
  -1  12   6       82.42       85.06      6.61 o 
   0  12   6       52.43       61.23      6.24 o 
   1  12   6      114.10      112.46      8.89 o 
   2  12   6      255.90      264.50     10.49 o 
   3  12   6      122.83      125.97      7.60 o 
   4  12   6        7.31        7.89      5.60 o 
   5  12   6      364.83      367.27     12.26 o 
   6  12   6      139.21      144.46      9.10 o 
   7  12   6       72.28       81.69     10.34 o 
  -6  13   6      249.77      260.54     21.02 o 
  -5  13   6      256.93      262.54     14.33 o 
  -4  13   6       10.01       16.71      8.22 o 
  -3  13   6      175.08      167.56     11.64 o 
  -2  13   6      956.23      993.10     23.62 o 
  -1  13   6      866.57      934.35     17.32 o 
   0  13   6       43.70       41.07      8.44 o 
   1  13   6       11.91        3.95      5.17 o 
   2  13   6      160.62      150.30      8.17 o 
   3  13   6      556.62      624.67     18.49 o 
   4  13   6      687.88      697.95     19.62 o 
   5  13   6      535.23      542.17     21.40 o 
   6  13   6       39.59       34.58      8.75 o 
  -5  14   6      231.39      216.67     13.80 o 
  -4  14   6       57.25       60.16      9.81 o 
  -3  14   6       29.16       18.77      7.96 o 
  -2  14   6        0.61        6.38      7.96 o 
  -1  14   6       94.47       98.50     10.62 o 
   0  14   6      139.70      133.95     15.77 o 
   1  14   6       60.86       59.48      7.12 o 
   2  14   6        1.40       -5.60      5.60 o 
   3  14   6       52.55       66.63      9.19 o 
   4  14   6       13.41        3.15      8.22 o 
  -2  15   6       44.95       45.62      9.81 o 
  -1  15   6       14.75       12.22      9.76 o 
   0  15   6      297.33      300.99     15.90 o 
   1  15   6      477.57      551.25     19.33 o 
   2  15   6      126.30      147.76     18.02 o 
 -12   1   7       51.06       74.64     11.64 o 
 -11   1   7      206.41      209.80     25.15 o 
 -10   1   7      512.54      527.89     16.99 o 
  -9   1   7      122.31      131.83      9.56 o 
  -8   1   7      796.11      772.75     40.92 o 
  -7   1   7     1662.85     1602.66     26.81 o 
  -6   1   7     1080.34     1141.57     28.16 o 
  -5   1   7     1571.19     1529.57     27.41 o 
  -4   1   7     7020.39     7195.20     90.26 o 
  -3   1   7     3910.32     4177.37     53.62 o 
  -2   1   7     1216.36     1277.18     26.28 o 
  -1   1   7     1743.72     1869.17     20.52 o 
   0   1   7     1452.10     1652.06     22.03 o 
   1   1   7      535.74      683.19      8.78 o 
   2   1   7    10633.42    10165.26     87.84 o 
   3   1   7     2940.35     2938.25     22.24 o 
   4   1   7        8.38        9.38      1.79 o 
   5   1   7     1363.36     1235.00     13.44 o 
   6   1   7     1574.06     1609.34     18.06 o 
   7   1   7      228.60      223.08     10.62 o 
   8   1   7      184.24      159.09      6.30 o 
   9   1   7      765.84      770.21     13.22 o 
  10   1   7       41.18       41.20      6.41 o 
  11   1   7       14.31       11.81      6.07 o 
 -12   2   7       25.92       22.59      9.28 o 
 -11   2   7      112.59      105.92     10.62 o 
 -10   2   7      322.32      313.85     14.33 o 
  -9   2   7      171.82      172.98     12.76 o 
  -8   2   7     1042.19     1114.42     22.28 o 
  -7   2   7     2307.14     2229.31     34.50 o 
  -6   2   7       65.89       55.18      6.38 o 
  -5   2   7       15.73       12.61      3.96 o 
  -4   2   7       34.88       32.38      3.60 o 
  -3   2   7      145.81      172.32      9.76 o 
  -2   2   7     1124.79     1065.66     16.19 o 
  -1   2   7     4129.57     4720.97     48.54 o 
   0   2   7       26.18       72.10      9.74 o 
   1   2   7     1199.33     1342.77     13.20 o 
   2   2   7     3293.47     3372.93     30.67 o 
   3   2   7     1291.18     1032.79     10.14 o 
   4   2   7      996.69      969.53      8.74 o 
   5   2   7      254.20      342.44      5.56 o 
   6   2   7      982.81     1079.15     13.42 o 
   7   2   7     1158.71     1076.57     22.11 o 
   8   2   7      420.17      404.85      8.75 o 
   9   2   7       51.74       58.05      6.51 o 
  10   2   7       67.00       49.59      6.83 o 
  11   2   7        1.89        4.63      6.38 o 
 -12   3   7       27.30       34.54      9.03 o 
 -11   3   7      394.59      440.87     16.96 o 
 -10   3   7      406.93      412.12     19.90 o 
  -9   3   7        3.58        0.75      6.37 o 
  -8   3   7     1232.01     1193.53     18.00 o 
  -7   3   7     1268.99     1292.63     21.66 o 
  -6   3   7     2899.24     3029.50     36.25 o 
  -5   3   7     4152.94     4199.57     50.41 o 
  -4   3   7      705.76      678.50     13.21 o 
  -3   3   7       29.58       15.42      4.68 o 
  -2   3   7     7209.04     6689.74     70.88 o 
  -1   3   7    19360.38    19268.55    165.28 o 
   0   3   7    10802.64    12385.10     95.35 o 
   1   3   7     5578.63     6447.76     90.38 o 
   2   3   7       11.47       18.34      1.60 o 
   3   3   7     5645.80     6178.36     49.26 o 
   4   3   7     2631.35     2581.20     22.37 o 
   5   3   7      738.65      781.10      9.11 o 
   6   3   7     5229.72     5034.19     46.41 o 
   7   3   7      534.51      536.66      9.52 o 
   8   3   7     1953.42     1897.01     55.65 o 
   9   3   7     2116.13     2088.92     29.16 o 
  10   3   7     1095.56     1036.92     19.21 o 
  11   3   7       99.14      101.26      8.65 o 
 -12   4   7      651.12      697.15     21.24 o 
 -11   4   7      435.97      470.76     34.54 o 
 -10   4   7      147.49      137.21     19.90 o 
  -9   4   7       19.58        9.32      6.30 o 
  -8   4   7       53.90       67.77      5.41 o 
  -7   4   7     1910.99     1917.82     24.84 o 
  -6   4   7     3993.15     3879.56     37.35 o 
  -5   4   7     3908.15     3894.96     37.07 o 
  -4   4   7      476.41      457.80      7.57 o 
  -3   4   7      401.15      427.66      8.22 o 
  -2   4   7     2402.65     2604.24     35.65 o 
  -1   4   7     7566.00     7131.73     62.87 o 
   0   4   7       11.03       91.88      5.88 o 
   1   4   7      434.59      564.14      6.09 o 
   2   4   7     2979.07     3463.13     31.98 o 
   3   4   7     9642.32     9394.93     81.99 o 
   4   4   7     9647.98     9596.02     75.51 o 
   5   4   7     6404.20     6441.94     52.14 o 
   6   4   7     1017.10     1101.51     14.12 o 
   7   4   7        3.05        1.79      3.98 o 
   8   4   7      767.56      781.54     22.85 o 
   9   4   7      132.73      122.39      7.91 o 
  10   4   7      477.46      443.51     12.95 o 
  11   4   7      304.72      325.10     13.10 o 
 -11   5   7        3.40        6.32      8.22 o 
 -10   5   7      782.34      847.54     21.22 o 
  -9   5   7      335.66      346.04     16.14 o 
  -8   5   7      159.01      133.15      6.72 o 
  -7   5   7       30.82       21.81      3.73 o 
  -6   5   7      999.18     1105.23     14.16 o 
  -5   5   7     4017.12     3959.71     37.91 o 
  -4   5   7    10077.14    10240.22     90.47 o 
  -3   5   7    10180.88    10612.48     93.19 o 
  -2   5   7     1560.14     1311.27     14.44 o 
  -1   5   7     2335.33     2166.58     21.36 o 
   0   5   7      553.97      622.42     14.33 o 
   1   5   7     1220.34     1212.91     12.96 o 
   2   5   7     6331.77     6168.89     55.27 o 
   3   5   7     5734.98     5630.01     53.54 o 
   4   5   7      164.25      131.56      5.03 o 
   5   5   7      509.18      547.13      9.15 o 
   6   5   7      854.49      814.96     12.68 o 
   7   5   7     2201.93     2120.41     29.49 o 
   8   5   7      403.97      370.03     11.12 o 
   9   5   7       61.09       74.49      7.07 o 
  10   5   7      191.92      179.22      9.65 o 
  11   5   7      269.87      276.73     14.00 o 
 -11   6   7        7.36       -0.90      8.22 o 
 -10   6   7      633.12      663.97     18.56 o 
  -9   6   7     1703.22     1619.00     39.79 o 
  -8   6   7     1420.30     1412.87     44.02 o 
  -7   6   7      668.71      625.98     13.33 o 
  -6   6   7       52.16       69.56      4.48 o 
  -5   6   7       15.65       11.83      2.97 o 
  -4   6   7      924.29      979.77     12.47 o 
  -3   6   7     1078.45     1163.91     13.70 o 
  -2   6   7       71.27       36.84      3.79 o 
  -1   6   7      263.70      391.87      9.43 o 
   0   6   7     2869.99     2817.63     33.05 o 
   1   6   7     4365.34     4047.48     43.92 o 
   2   6   7     4450.20     4362.19     46.94 o 
   3   6   7     4746.42     4861.77     44.65 o 
   4   6   7     1803.00     1783.70     17.16 o 
   5   6   7      626.21      669.91     10.58 o 
   6   6   7     1849.25     1793.49     23.68 o 
   7   6   7     2612.52     2600.25     28.22 o 
   8   6   7     1408.43     1343.41     25.45 o 
   9   6   7      594.63      614.14     17.73 o 
  10   6   7        5.73       -1.43      7.88 o 
 -11   7   7       16.96       21.02     12.01 o 
 -10   7   7      106.96       87.34      9.81 o 
  -9   7   7       24.63       36.47      6.15 o 
  -8   7   7      379.45      404.30     10.98 o 
  -7   7   7     1036.13     1011.15     25.51 o 
  -6   7   7      202.65      195.47      6.64 o 
  -5   7   7      687.43      663.70     14.53 o 
  -4   7   7     1204.27     1145.51     20.73 o 
  -3   7   7      535.51      583.15      9.36 o 
  -2   7   7     2925.00     3140.27     30.46 o 
  -1   7   7     4555.56     4620.38     65.46 o 
   0   7   7     7768.09     7591.21     67.61 o 
   1   7   7     1610.59     1561.29     20.06 o 
   2   7   7      552.61      632.46     11.02 o 
   3   7   7     1837.46     1717.09     21.74 o 
   4   7   7      158.90      181.97      8.38 o 
   5   7   7     1073.08      998.62     16.18 o 
   6   7   7      275.82      222.67      8.77 o 
   7   7   7       34.64       29.13      6.51 o 
   8   7   7      505.61      475.29     15.60 o 
   9   7   7      707.03      666.83     18.58 o 
  10   7   7      168.57      171.28     13.52 o 
 -10   8   7       88.84       82.59     14.27 o 
  -9   8   7       10.44        3.75      5.20 o 
  -8   8   7       30.69       32.83      5.48 o 
  -7   8   7      142.99      113.46      6.18 o 
  -6   8   7     3394.80     3206.07     41.29 o 
  -5   8   7     1119.59     1059.73     14.44 o 
  -4   8   7      114.06      121.48      5.13 o 
  -3   8   7       18.57       23.02      3.35 o 
  -2   8   7     1020.60      989.27     12.68 o 
  -1   8   7      176.43      158.47      5.97 o 
   0   8   7      613.78      604.40     11.10 o 
   1   8   7     1829.39     1818.48     34.35 o 
   2   8   7        7.13       11.18      5.15 o 
   3   8   7      397.53      386.70     11.68 o 
   4   8   7     3684.64     3724.38     43.35 o 
   5   8   7     4028.47     4124.05     51.43 o 
   6   8   7      846.15      815.46     16.65 o 
   7   8   7        0.24       -0.28      4.90 o 
   8   8   7      237.32      251.80     13.00 o 
   9   8   7       11.48       27.10      8.11 o 
  10   8   7      277.10      284.23     15.02 o 
 -10   9   7        2.98        4.17      7.68 o 
  -9   9   7        0.14        7.15      7.15 o 
  -8   9   7       30.05       33.36      5.73 o 
  -7   9   7       58.72       58.16      5.04 o 
  -6   9   7       27.47       32.49      4.57 o 
  -5   9   7       31.76       19.66      4.08 o 
  -4   9   7      739.56      746.91     11.51 o 
  -3   9   7      683.77      599.21      9.96 o 
  -2   9   7       33.49       26.97      3.32 o 
  -1   9   7      392.48      401.15     10.39 o 
   0   9   7      398.32      445.36     20.50 o 
   1   9   7        1.14       -0.03      3.60 o 
   2   9   7        5.25        2.90      3.63 o 
   3   9   7      501.57      423.92     13.03 o 
   4   9   7       54.30       39.19      5.60 o 
   5   9   7       17.68       10.15      6.11 o 
   6   9   7       56.99       62.28      6.50 o 
   7   9   7        9.91        2.39      5.34 o 
   8   9   7       49.79       64.22      9.03 o 
   9   9   7       36.25       41.47     14.64 o 
  -9  10   7      415.30      436.73     15.93 o 
  -8  10   7      716.29      734.01     19.11 o 
  -7  10   7        2.29        4.41      6.38 o 
  -6  10   7      532.94      511.67     10.56 o 
  -5  10   7      616.73      606.02     11.11 o 
  -4  10   7       38.50       32.68      4.26 o 
  -3  10   7     1472.89     1356.20     16.92 o 
  -2  10   7     1513.61     1421.71     20.60 o 
  -1  10   7      127.29      122.79      6.47 o 
   0  10   7      419.27      376.39      9.70 o 
   1  10   7     1154.93     1135.97     17.70 o 
   2  10   7      269.36      294.16     11.46 o 
   3  10   7       23.71       25.81      4.52 o 
   4  10   7      371.82      380.94     11.12 o 
   5  10   7       24.40       29.97      5.73 o 
   6  10   7       57.50       56.97      6.78 o 
   7  10   7      224.68      246.20     10.78 o 
   8  10   7      328.67      360.69     19.75 o 
  -8  11   7      207.99      229.45     16.52 o 
  -7  11   7       68.19       67.23      8.63 o 
  -6  11   7        0.06       -4.97      4.97 o 
  -5  11   7        9.30        4.91      4.14 o 
  -4  11   7       19.25       20.41      4.97 o 
  -3  11   7        0.00        3.75      4.42 o 
  -2  11   7        2.43        8.24      4.83 o 
  -1  11   7       58.51       48.11      7.62 o 
   0  11   7      247.24      219.15      8.44 o 
   1  11   7        8.36        1.84      4.66 o 
   2  11   7       87.60       73.22      6.15 o 
   3  11   7       51.01       41.36      5.58 o 
   4  11   7        4.84       -1.29      5.79 o 
   5  11   7       27.13       27.50      6.35 o 
   6  11   7        4.92       -0.21      5.88 o 
   7  11   7        7.87        8.83      6.64 o 
   8  11   7       16.60       19.86      9.65 o 
  -7  12   7        1.02        6.09      7.04 o 
  -6  12   7       90.73      106.59     25.53 o 
  -5  12   7      119.43      117.57     10.34 o 
  -4  12   7       10.85        1.50      7.15 o 
  -3  12   7      175.24      172.23     12.28 o 
  -2  12   7      882.17      832.42     15.75 o 
  -1  12   7       95.76       96.65      7.84 o 
   0  12   7      170.92      148.15      7.89 o 
   1  12   7      294.31      285.65     13.71 o 
   2  12   7      163.85      173.27     11.72 o 
   3  12   7        1.25       -3.47      6.84 o 
   4  12   7      217.41      237.72     10.25 o 
   5  12   7      152.38      147.65      8.95 o 
   6  12   7       68.06       58.38      7.94 o 
   7  12   7      163.38      164.82      9.97 o 
  -6  13   7        6.77       12.01     11.26 o 
  -5  13   7       44.91       43.54      9.28 o 
  -4  13   7      195.33      223.65     21.40 o 
  -3  13   7      782.94      792.82     20.44 o 
  -2  13   7      165.96      160.73     11.64 o 
  -1  13   7        0.67        3.40      6.81 o 
   0  13   7        0.20       -5.18      5.18 o 
   1  13   7      190.29      219.98      9.15 o 
   2  13   7      165.92      176.18     13.56 o 
   3  13   7      139.57       94.69      9.51 o 
   4  13   7       18.12       13.98      8.45 o 
   5  13   7       49.66       33.63      8.98 o 
   6  13   7       38.89       41.70      9.28 o 
  -5  14   7      515.88      544.16     26.28 o 
  -4  14   7       12.17        3.89      8.45 o 
  -3  14   7      101.01      125.02     11.15 o 
  -2  14   7      390.80      394.55     16.19 o 
  -1  14   7      139.01      110.45     10.62 o 
   0  14   7        1.67        3.32      6.03 o 
   1  14   7        8.84        5.74      6.07 o 
   2  14   7        3.75        4.46      6.24 o 
   3  14   7      350.81      323.26     14.96 o 
   4  14   7      565.51      606.35     19.56 o 
  -2  15   7      301.41      324.40     16.43 o 
  -1  15   7      569.83      581.73     33.04 o 
   0  15   7      559.75      567.23     38.29 o 
   1  15   7      256.99      263.30     20.65 o 
 -12   0   8       29.76       30.78     14.27 o 
 -11   0   8       81.17       90.10     15.77 o 
 -10   0   8       69.16       72.83     13.52 o 
  -9   0   8        0.74       -7.51      9.76 o 
  -8   0   8     1184.45     1115.75     31.54 o 
  -7   0   8      968.18      954.32     27.03 o 
  -6   0   8      142.71       96.86      9.01 o 
  -5   0   8     8034.15     8556.56    152.42 o 
  -4   0   8    12830.56    13710.31    237.26 o 
  -3   0   8    11976.25    11959.36    207.23 o 
  -2   0   8     9229.28     8668.43    150.92 o 
  -1   0   8     1424.26     1677.37     33.04 o 
   0   0   8      713.00      605.93     14.27 o 
   1   0   8     4178.35     3875.83     69.08 o 
   2   0   8    13935.06    14485.20    144.34 o 
   3   0   8      253.18      222.18      4.91 o 
   4   0   8      787.86      772.11     10.68 o 
   5   0   8        3.25        8.67      2.40 o 
   6   0   8      870.82      796.30     15.77 o 
   7   0   8     2257.85     2050.46     31.80 o 
   8   0   8        0.35        3.45      6.01 o 
   9   0   8      384.37      342.69     12.81 o 
  10   0   8        0.46       -0.84      6.49 o 
  11   0   8      236.16      215.49     19.52 o 
 -12   1   8      130.66      160.65     13.00 o 
 -11   1   8      479.57      478.95     17.78 o 
 -10   1   8      552.17      502.75     17.64 o 
  -9   1   8     1258.00     1308.22     25.75 o 
  -8   1   8     2714.70     2680.66     73.96 o 
  -7   1   8      245.18      231.11     10.34 o 
  -6   1   8      209.77      211.74     15.39 o 
  -5   1   8      480.08      475.03     12.01 o 
  -4   1   8     2939.04     3005.25     40.88 o 
  -3   1   8     1760.22     1671.02     24.15 o 
  -2   1   8       85.42       74.45      4.25 o 
  -1   1   8      306.21      376.47      6.20 o 
   0   1   8     1656.68     1945.14     26.28 o 
   1   1   8     9625.32     9890.44     98.54 o 
   2   1   8     1041.26      826.93      9.26 o 
   3   1   8       35.33       40.15      2.01 o 
   4   1   8     1083.19     1301.17     11.21 o 
   5   1   8     3648.58     3632.50     30.63 o 
   6   1   8     2823.92     2716.82     27.73 o 
   7   1   8     1117.04     1117.95     14.57 o 
   8   1   8      852.00      936.60     13.79 o 
   9   1   8      344.89      349.73      9.02 o 
  10   1   8       88.85       92.59      7.60 o 
  11   1   8        0.47       -0.38      6.18 o 
 -12   2   8       11.51       12.01      8.49 o 
 -11   2   8      354.09      353.10     16.19 o 
 -10   2   8      761.02      768.07     20.18 o 
  -9   2   8       62.55       62.90      8.49 o 
  -8   2   8      971.85     1029.64     31.54 o 
  -7   2   8     2944.94     2911.75     60.07 o 
  -6   2   8     5720.39     5449.83     72.20 o 
  -5   2   8      107.79      142.25     10.14 o 
  -4   2   8      474.45      453.68     10.34 o 
  -3   2   8      949.36      742.58     13.27 o 
  -2   2   8    11161.97    11948.28    145.74 o 
  -1   2   8    15796.07    16820.19    166.75 o 
   0   2   8     6075.69     5530.98     66.26 o 
   1   2   8     5497.04     4725.06     42.22 o 
   2   2   8       83.08       85.66      3.01 o 
   3   2   8       87.23      101.73      2.98 o 
   4   2   8        2.82        6.12      1.70 o 
   5   2   8      828.27      706.03      8.54 o 
   6   2   8      371.09      382.91      7.40 o 
   7   2   8      226.41      239.71      6.77 o 
   8   2   8     1213.46     1185.34     15.80 o 
   9   2   8     1269.02     1168.57     19.61 o 
  10   2   8      473.63      437.80     14.70 o 
  11   2   8       99.52       84.54      8.28 o 
 -12   3   8      195.80      223.67     14.06 o 
 -11   3   8      117.76      125.36     12.76 o 
 -10   3   8      181.08      181.81     11.68 o 
  -9   3   8      120.26      119.43      9.56 o 
  -8   3   8       21.01       24.21      4.61 o 
  -7   3   8      101.62       81.99      5.41 o 
  -6   3   8     1300.97     1223.90     32.29 o 
  -5   3   8     2161.64     2053.51     24.99 o 
  -4   3   8      469.82      520.94      9.39 o 
  -3   3   8      533.82      507.51      8.81 o 
  -2   3   8     6095.44     6503.94     81.01 o 
  -1   3   8     3082.56     3514.64     42.82 o 
   0   3   8      399.78      483.13      6.18 o 
   1   3   8      635.63      740.31      8.45 o 
   2   3   8      131.68       87.16      3.79 o 
   3   3   8     1042.72      891.15      9.30 o 
   4   3   8     4030.68     4102.40     34.13 o 
   5   3   8     3181.13     3178.87     27.53 o 
   6   3   8       12.84       28.91      2.95 o 
   7   3   8      145.17      132.93      6.78 o 
   8   3   8      506.38      469.37     11.83 o 
   9   3   8      305.76      280.35     10.59 o 
  10   3   8      502.46      488.00     13.65 o 
  11   3   8      140.85      142.17      9.46 o 
 -11   4   8      342.19      358.48     16.19 o 
 -10   4   8      704.26      768.36     20.69 o 
  -9   4   8        0.94        1.75      6.30 o 
  -8   4   8      494.75      454.97     10.62 o 
  -7   4   8      256.00      226.47      8.00 o 
  -6   4   8      430.79      454.84     10.24 o 
  -5   4   8     3000.08     2878.61     36.63 o 
  -4   4   8     4480.95     4371.87     40.92 o 
  -3   4   8      651.76      576.51     14.31 o 
  -2   4   8      149.26      120.89      4.21 o 
  -1   4   8        2.25       19.84      2.80 o 
   0   4   8       16.40        5.96      2.03 o 
   1   4   8     1046.28     1030.86      9.89 o 
   2   4   8     5815.23     5960.98     61.84 o 
   3   4   8     2874.30     2940.22     27.68 o 
   4   4   8        1.99        5.97      2.01 o 
   5   4   8      534.16      543.22     16.04 o 
   6   4   8     2775.27     2831.24     38.58 o 
   7   4   8      938.51      887.35     20.74 o 
   8   4   8      137.31      128.83      7.51 o 
   9   4   8      222.78      200.67      9.59 o 
  10   4   8        5.20        6.17      6.07 o 
  11   4   8      122.05      117.52      9.22 o 
 -11   5   8       14.21       10.51      8.49 o 
 -10   5   8      144.26      163.28     17.27 o 
  -9   5   8      288.96      273.24     12.71 o 
  -8   5   8       60.94       55.90      5.41 o 
  -7   5   8        3.78        2.88      3.94 o 
  -6   5   8      389.17      417.52      8.39 o 
  -5   5   8      220.17      242.25      6.30 o 
  -4   5   8      191.22      217.84      5.89 o 
  -3   5   8       29.90       44.54      3.17 o 
  -2   5   8     3681.77     3669.23     34.62 o 
  -1   5   8      831.81      879.09     10.73 o 
   0   5   8     1305.02     1082.97     12.20 o 
   1   5   8      335.99      291.36      4.36 o 
   2   5   8      690.11      771.58      9.78 o 
   3   5   8      279.04      255.24      5.62 o 
   4   5   8      310.54      339.23      8.56 o 
   5   5   8     1898.05     1949.85     21.46 o 
   6   5   8        1.74        1.87      3.30 o 
   7   5   8      706.03      710.13     15.61 o 
   8   5   8      567.21      525.47     12.84 o 
   9   5   8      158.65      155.66      8.91 o 
  10   5   8      150.83      160.92      9.46 o 
  11   5   8      106.92      100.43      9.20 o 
 -11   6   8       64.09       63.79     10.09 o 
 -10   6   8       99.52       88.84     10.05 o 
  -9   6   8        0.46       19.04      7.38 o 
  -8   6   8       11.16       24.05      5.17 o 
  -7   6   8       34.01       32.85      4.17 o 
  -6   6   8       76.99       62.64      4.40 o 
  -5   6   8       62.11       57.78      4.00 o 
  -4   6   8     2032.50     1990.62     21.39 o 
  -3   6   8      154.27      121.71      4.86 o 
  -2   6   8      209.09      181.17      6.01 o 
  -1   6   8      105.26      139.57      4.88 o 
   0   6   8      535.23      541.27     10.30 o 
   1   6   8       47.39       24.15      3.21 o 
   2   6   8      820.84      778.62     10.11 o 
   3   6   8     1725.71     1813.47     29.91 o 
   4   6   8        2.14       13.91      3.15 o 
   5   6   8       91.43       79.30      5.33 o 
   6   6   8     1231.62     1214.86     16.11 o 
   7   6   8     1084.53     1089.69     15.54 o 
   8   6   8       54.11       59.67      7.52 o 
   9   6   8      100.48      104.57      7.91 o 
  10   6   8        5.58        9.46      7.75 o 
 -10   7   8       44.15       48.67     10.14 o 
  -9   7   8      613.27      641.03     17.25 o 
  -8   7   8     1607.45     1679.41     28.27 o 
  -7   7   8       84.65       74.04      4.97 o 
  -6   7   8      870.65      854.12     12.47 o 
  -5   7   8      328.76      327.18      7.58 o 
  -4   7   8       56.62       53.76      3.93 o 
  -3   7   8     2820.71     2782.24     28.14 o 
  -2   7   8      612.67      679.27     16.95 o 
  -1   7   8      246.07      234.71      7.04 o 
   0   7   8     3735.71     4041.03     46.06 o 
   1   7   8     4095.64     4004.01     44.35 o 
   2   7   8     2220.41     2062.80     25.38 o 
   3   7   8      530.72      533.95     10.27 o 
   4   7   8      804.92      734.10     13.55 o 
   5   7   8       51.64       54.96      9.41 o 
   6   7   8      722.30      664.84     13.71 o 
   7   7   8     1292.58     1307.65     32.46 o 
   8   7   8      855.12      831.89     20.97 o 
   9   7   8      282.42      305.99     14.22 o 
  10   7   8       12.62        6.01      8.11 o 
 -10   8   8      206.61      226.00     18.77 o 
  -9   8   8       38.23       49.59      6.47 o 
  -8   8   8       59.98       51.76      6.36 o 
  -7   8   8      422.16      429.34      9.37 o 
  -6   8   8      504.47      509.41     13.33 o 
  -5   8   8      188.53      197.81      6.99 o 
  -4   8   8        2.14        5.53      3.27 o 
  -3   8   8      519.09      467.01      8.57 o 
  -2   8   8     1296.34     1191.83     15.75 o 
  -1   8   8     1424.66     1399.35     26.33 o 
   0   8   8     1899.54     1921.80     24.53 o 
   1   8   8      771.25      790.06     13.41 o 
   2   8   8        2.51        1.14      3.33 o 
   3   8   8      101.52      101.79      9.46 o 
   4   8   8      776.27      751.37     21.89 o 
   5   8   8       51.30       44.30      5.73 o 
   6   8   8       18.11       12.02      5.17 o 
   7   8   8        7.28        5.02      5.34 o 
   8   8   8      103.28      104.57      9.81 o 
   9   8   8      169.32      156.55     11.68 o 
  -9   9   8        9.88        7.13      7.43 o 
  -8   9   8       66.33       69.15      6.47 o 
  -7   9   8      381.49      399.85      9.73 o 
  -6   9   8     2295.63     2286.03     33.49 o 
  -5   9   8     1701.26     1725.33     23.69 o 
  -4   9   8      321.51      295.97      7.69 o 
  -3   9   8      107.24      138.28      5.59 o 
  -2   9   8      783.25      763.36     13.64 o 
  -1   9   8      215.14      182.69      7.56 o 
   0   9   8      598.33      590.12     12.57 o 
   1   9   8     1158.95     1049.33     16.44 o 
   2   9   8        2.17        3.00      3.78 o 
   3   9   8     1750.72     1771.76     31.63 o 
   4   9   8     3631.57     3510.23     42.33 o 
   5   9   8     1659.25     1520.73     22.83 o 
   6   9   8      534.92      487.64     12.56 o 
   7   9   8       12.71        7.75      5.60 o 
   8   9   8        1.88        3.86      7.68 o 
   9   9   8       22.31       19.92      8.98 o 
  -9  10   8      173.03      177.23     11.68 o 
  -8  10   8      282.09      298.78     13.77 o 
  -7  10   8        4.53        6.12      4.48 o 
  -6  10   8       87.86       67.42      5.39 o 
  -5  10   8      866.85      840.41     13.37 o 
  -4  10   8     1483.50     1466.83     18.26 o 
  -3  10   8      788.13      743.84     14.39 o 
  -2  10   8       73.36       63.49      5.71 o 
  -1  10   8      920.69      895.15     15.43 o 
   0  10   8     2498.14     2402.69     30.61 o 
   1  10   8      757.31      737.12     13.67 o 
   2  10   8      296.00      289.90      8.87 o 
   3  10   8      294.88      304.27      9.36 o 
   4  10   8      307.06      309.82     10.51 o 
   5  10   8       73.18       66.32      6.64 o 
   6  10   8        2.77        0.79      5.30 o 
   7  10   8        0.74        0.15      6.04 o 
   8  10   8        0.48        0.30      9.01 o 
  -8  11   8      631.43      629.25     19.15 o 
  -7  11   8      219.56      208.84     21.02 o 
  -6  11   8        0.02       -2.22      5.17 o 
  -5  11   8       83.35       73.66      6.51 o 
  -4  11   8       91.59      109.22      7.40 o 
  -3  11   8     1755.09     1722.36     24.69 o 
  -2  11   8     2640.43     2617.95     33.34 o 
  -1  11   8        1.80        6.90      4.83 o 
   0  11   8     1017.89     1046.66     17.58 o 
   1  11   8      768.02      738.12     16.62 o 
   2  11   8      691.34      577.44     12.62 o 
   3  11   8      147.43      125.21      9.56 o 
   4  11   8       78.20       71.66      7.02 o 
   5  11   8       16.05       26.47      6.35 o 
   6  11   8      364.64      366.16     12.42 o 
   7  11   8     1109.16     1214.53     21.82 o 
  -7  12   8       24.54       28.53     11.26 o 
  -6  12   8       17.92        6.38     10.14 o 
  -5  12   8       86.42       85.08      9.56 o 
  -4  12   8      460.80      375.56     11.34 o 
  -3  12   8      750.74      755.61     15.39 o 
  -2  12   8      709.22      716.23     14.87 o 
  -1  12   8      172.08      198.51      9.31 o 
   0  12   8      340.73      337.00     10.56 o 
   1  12   8      558.82      480.33     13.68 o 
   2  12   8      603.75      618.47     13.89 o 
   3  12   8      835.77      901.52     28.91 o 
   4  12   8       47.99       54.03      7.07 o 
   5  12   8       49.82       63.20      7.60 o 
   6  12   8       92.66      103.23      8.78 o 
  -6  13   8      358.95      383.75     24.78 o 
  -5  13   8      457.10      484.27     22.15 o 
  -4  13   8      102.52       84.75     10.09 o 
  -3  13   8      149.70      148.76     11.68 o 
  -2  13   8      702.53      695.83     18.18 o 
  -1  13   8      417.32      411.32     24.99 o 
   0  13   8        6.62        6.67      5.50 o 
   1  13   8      225.81      238.30      9.92 o 
   2  13   8       14.04       14.89      5.71 o 
   3  13   8      359.48      389.35     35.66 o 
   4  13   8      986.73     1083.68     20.50 o 
   5  13   8      434.78      457.71     20.64 o 
  -4  14   8       49.13       46.49      9.51 o 
  -3  14   8        1.25       -3.73      7.58 o 
  -2  14   8       47.19       40.94      9.51 o 
  -1  14   8      312.77      312.04     19.15 o 
   0  14   8      732.46      752.89     21.81 o 
   1  14   8      166.59      165.56      9.31 o 
   2  14   8       19.33       18.09      8.11 o 
   3  14   8      104.61      120.47     11.33 o 
   4  14   8        1.52        3.75     13.52 o 
   0  15   8       69.98       89.60     10.87 o 
 -12   1   9       15.52        8.45     10.89 o 
 -11   1   9       40.61       45.10      9.81 o 
 -10   1   9      229.43      224.27     24.40 o 
  -9   1   9        5.25        1.89      9.76 o 
  -8   1   9      826.96      823.41     23.65 o 
  -7   1   9     3624.60     3637.14     51.76 o 
  -6   1   9     2138.07     1932.57     29.99 o 
  -5   1   9     3347.79     3481.17     47.52 o 
  -4   1   9     9917.06     9538.53    118.93 o 
  -3   1   9     3839.38     3879.59     50.97 o 
  -2   1   9     1393.68     1255.40     26.28 o 
  -1   1   9     5099.86     5028.54     63.44 o 
   0   1   9     4401.42     4772.98     60.26 o 
   1   1   9      182.98      154.64      4.29 o 
   2   1   9     8233.66     8081.76     70.76 o 
   3   1   9     5999.22     5966.12     43.61 o 
   4   1   9      717.05      761.28      7.68 o 
   5   1   9      464.00      423.07      6.36 o 
   6   1   9      253.21      285.66      6.84 o 
   7   1   9       93.69      126.24      5.36 o 
   8   1   9      524.23      456.90      9.50 o 
   9   1   9      378.85      390.81     16.02 o 
  10   1   9      146.03      153.54      8.84 o 
  11   1   9       55.94       51.57      9.81 o 
 -12   2   9       10.18       14.01     17.27 o 
 -11   2   9       44.81       43.53     17.27 o 
 -10   2   9       75.47       92.58     15.02 o 
  -9   2   9      171.13      183.28     10.87 o 
  -8   2   9      470.00      464.86     14.31 o 
  -7   2   9      214.77      239.62     10.51 o 
  -6   2   9      214.28      204.50      8.98 o 
  -5   2   9     1460.64     1397.46     22.83 o 
  -4   2   9      829.71      742.58     20.27 o 
  -3   2   9        7.09       12.07      3.19 o 
  -2   2   9     2529.08     2779.45     37.15 o 
  -1   2   9     4939.90     5145.66     53.31 o 
   0   2   9      332.46      408.31      6.83 o 
   1   2   9       98.10      148.40      3.58 o 
   2   2   9      219.47      187.95      4.12 o 
   3   2   9      468.65      524.16      6.64 o 
   4   2   9      145.51      119.93      4.87 o 
   5   2   9      254.32      302.43      7.52 o 
   6   2   9        4.34        9.24      4.18 o 
   7   2   9       31.78       46.30      4.77 o 
   8   2   9      340.34      326.57     10.35 o 
   9   2   9      205.59      204.52      8.95 o 
  10   2   9        0.67       -2.96      5.73 o 
  11   2   9        0.94       -6.29      6.29 o 
 -11   3   9      879.14      980.52     24.15 o 
 -10   3   9      900.31      954.64     30.78 o 
  -9   3   9        1.20       -2.45      4.68 o 
  -8   3   9      332.77      322.29      9.78 o 
  -7   3   9       77.79       70.72      5.41 o 
  -6   3   9       52.35       73.89      5.95 o 
  -5   3   9       26.20       36.22      7.83 o 
  -4   3   9     1344.59     1446.71     18.78 o 
  -3   3   9      669.76      635.48     12.68 o 
  -2   3   9     4126.19     4216.38     48.39 o 
  -1   3   9     8898.97     8482.02     85.81 o 
   0   3   9    11424.05    11020.43     95.62 o 
   1   3   9     1391.05     1620.94     16.16 o 
   2   3   9      753.50      818.78      9.47 o 
   3   3   9        5.63       20.18      2.92 o 
   4   3   9      140.81      131.69      4.07 o 
   5   3   9     3000.15     3123.34     29.98 o 
   6   3   9     3814.42     3943.71     45.07 o 
   7   3   9      467.96      424.56     10.65 o 
   8   3   9      348.38      322.90     10.51 o 
   9   3   9      846.28      772.39     20.65 o 
  10   3   9      170.49      155.37      9.22 o 
  11   3   9       12.13       13.24      6.96 o 
 -11   4   9      127.61      130.22     11.94 o 
 -10   4   9       77.62       80.87     10.14 o 
  -9   4   9       12.26        5.26     13.52 o 
  -8   4   9       39.74       31.26      4.97 o 
  -7   4   9     1327.24     1297.87     22.75 o 
  -6   4   9     4983.92     5119.30     95.19 o 
  -5   4   9     3201.35     3291.31     37.57 o 
  -4   4   9     1541.01     1520.07     19.65 o 
  -3   4   9     1400.57     1420.51     18.20 o 
  -2   4   9     2406.98     2607.86     25.52 o 
  -1   4   9      542.53      542.58      7.70 o 
   0   4   9     1451.99     1633.40     16.21 o 
   1   4   9      558.85      716.66      8.33 o 
   2   4   9       91.42       98.19      4.38 o 
   3   4   9     1264.14     1459.77     15.20 o 
   4   4   9     4104.12     4112.85     39.21 o 
   5   4   9     1841.07     1821.55     20.16 o 
   6   4   9        4.67        9.13      3.43 o 
   7   4   9      307.72      269.67     13.65 o 
   8   4   9      169.16      177.88      8.50 o 
   9   4   9      478.91      474.44     15.02 o 
  10   4   9      656.59      695.66     34.07 o 
  11   4   9      289.04      323.72     18.43 o 
 -11   5   9       23.19       26.43      9.28 o 
 -10   5   9        5.58        8.26     11.26 o 
  -9   5   9        6.29       11.26      6.84 o 
  -8   5   9       75.87       95.95      6.47 o 
  -7   5   9      189.36      228.49      8.44 o 
  -6   5   9      391.67      379.33     11.90 o 
  -5   5   9       39.46       47.93      5.20 o 
  -4   5   9     4084.13     3976.93     38.10 o 
  -3   5   9     1424.41     1374.85     18.20 o 
  -2   5   9     2456.07     2492.89     24.85 o 
  -1   5   9      205.64      200.21      4.94 o 
   0   5   9      313.55      248.83      4.03 o 
   1   5   9     2367.66     2465.40     21.73 o 
   2   5   9     7818.50     8264.99     85.10 o 
   3   5   9     8021.43     7862.86     81.49 o 
   4   5   9     1085.81      962.52     12.63 o 
   5   5   9       17.73       14.50      3.30 o 
   6   5   9     1241.80     1186.78     15.54 o 
   7   5   9       36.08       31.89      5.45 o 
   8   5   9      156.76      148.22      8.21 o 
   9   5   9       27.20       15.85      5.73 o 
  10   5   9        8.79        5.15      6.39 o 
 -11   6   9        3.73        5.07      8.45 o 
 -10   6   9      212.34      235.36     13.47 o 
  -9   6   9     1097.66     1121.68     23.87 o 
  -8   6   9     1735.12     1788.68     32.52 o 
  -7   6   9      522.86      494.21      9.65 o 
  -6   6   9      292.66      304.36     10.84 o 
  -5   6   9      492.95      517.89      9.19 o 
  -4   6   9       89.84       86.69      4.51 o 
  -3   6   9      860.44      933.50     12.35 o 
  -2   6   9     2942.87     2992.84     29.45 o 
  -1   6   9      591.34      589.61      8.54 o 
   0   6   9      662.17      659.11      8.93 o 
   1   6   9      773.77      712.84     11.64 o 
   2   6   9     2159.82     2134.66     21.90 o 
   3   6   9      768.79      764.45     10.31 o 
   4   6   9      193.84      206.86      6.30 o 
   5   6   9       50.45       53.09      4.28 o 
   6   6   9     1247.96     1241.02     16.49 o 
   7   6   9     2536.22     2437.95     32.06 o 
   8   6   9     1731.21     1664.51     24.98 o 
   9   6   9      478.31      480.96     14.61 o 
  10   6   9        0.15       -1.50      6.07 o 
 -10   7   9      419.95      428.92     24.40 o 
  -9   7   9       98.66       98.67      9.28 o 
  -8   7   9        8.33       17.11      4.76 o 
  -7   7   9      336.33      319.68     10.35 o 
  -6   7   9      211.77      205.72      7.26 o 
  -5   7   9      326.28      339.73      8.23 o 
  -4   7   9     1405.86     1454.23     17.44 o 
  -3   7   9      921.03      886.08     11.99 o 
  -2   7   9     2132.55     2246.56     23.42 o 
  -1   7   9     4509.87     4533.54     52.78 o 
   0   7   9     5265.02     4994.07     68.08 o 
   1   7   9     1236.70     1173.58     19.99 o 
   2   7   9       99.94      109.86      5.27 o 
   3   7   9      101.19      107.02      5.41 o 
   4   7   9     3136.89     3252.42     52.08 o 
   5   7   9     1322.62     1397.23     17.59 o 
   6   7   9     1662.66     1719.79     20.98 o 
   7   7   9      252.27      257.02     13.22 o 
   8   7   9       26.44       37.95      8.22 o 
   9   7   9      203.95      172.34     11.94 o 
  10   7   9      113.94       92.81     10.26 o 
 -10   8   9       56.83       69.12     19.52 o 
  -9   8   9       19.02        8.26      7.43 o 
  -8   8   9       12.56        7.39      6.52 o 
  -7   8   9      638.70      661.85     20.16 o 
  -6   8   9     2599.34     2436.19     27.85 o 
  -5   8   9     2199.07     2161.38     24.10 o 
  -4   8   9      361.33      355.65      8.01 o 
  -3   8   9        7.09       10.88      3.27 o 
  -2   8   9       27.22       20.92      3.25 o 
  -1   8   9      229.65      221.70      9.60 o 
   0   8   9     2994.40     2872.85     34.23 o 
   1   8   9     1269.06     1208.82     17.46 o 
   2   8   9       33.44       40.79      5.43 o 
   3   8   9     1598.36     1603.60     21.74 o 
   4   8   9     1482.69     1376.53     20.80 o 
   5   8   9      206.18      185.66      8.37 o 
   6   8   9      153.71      142.13     11.56 o 
   7   8   9        1.03       -4.60      5.17 o 
   8   8   9       67.22       58.27     10.89 o 
   9   8   9        1.55       -3.83      7.68 o 
  -9   9   9      139.13      153.72     10.87 o 
  -8   9   9      132.32      164.46      8.52 o 
  -7   9   9       17.07       12.63      4.59 o 
  -6   9   9       10.30       20.39      4.68 o 
  -5   9   9       22.03       15.62      4.28 o 
  -4   9   9      341.08      331.85      8.12 o 
  -3   9   9      436.23      408.31      8.45 o 
  -2   9   9        0.72        3.03      4.42 o 
  -1   9   9       32.34       29.20      4.47 o 
   0   9   9       57.25       63.75      5.86 o 
   1   9   9      585.96      650.74     12.47 o 
   2   9   9      916.42      964.90     15.68 o 
   3   9   9      295.27      256.76     17.87 o 
   4   9   9     1153.09     1089.01     18.63 o 
   5   9   9      708.93      677.21     14.73 o 
   6   9   9       19.77       18.24      5.77 o 
   7   9   9       27.59       20.05      6.04 o 
   8   9   9       66.48       65.99      9.19 o 
   9   9   9       25.79       20.01      8.45 o 
  -9  10   9      445.05      476.77     18.77 o 
  -8  10   9      635.42      633.29     32.66 o 
  -7  10   9       23.21       24.11      5.06 o 
  -6  10   9      262.07      242.42      8.22 o 
  -5  10   9      316.67      299.89      8.60 o 
  -4  10   9        1.07        9.81      7.95 o 
  -3  10   9     1044.20      987.58     16.87 o 
  -2  10   9     1042.85     1025.90     16.98 o 
  -1  10   9       38.77       26.73      4.83 o 
   0  10   9      548.48      510.72     17.13 o 
   1  10   9      309.24      309.51      9.59 o 
   2  10   9       17.99        9.63      4.47 o 
   3  10   9      173.48      144.58      9.51 o 
   4  10   9      386.14      382.93     11.65 o 
   5  10   9      235.73      235.26     12.86 o 
   6  10   9       42.34       36.10      6.35 o 
   7  10   9      195.11      184.78      9.78 o 
   8  10   9      137.51      103.05     10.58 o 
  -8  11   9        9.03       15.90      7.68 o 
  -7  11   9        0.07        5.41      6.05 o 
  -6  11   9       18.94       14.59      5.60 o 
  -5  11   9       41.56       43.24      6.17 o 
  -4  11   9      187.78      164.69      8.21 o 
  -3  11   9       15.41       18.16      5.60 o 
  -2  11   9       76.64       81.09      6.83 o 
  -1  11   9        0.05        0.60      4.66 o 
   0  11   9        6.72        1.64      4.83 o 
   1  11   9       51.66       46.01      5.71 o 
   2  11   9        9.60        4.74      4.74 o 
   3  11   9       67.31       59.79     11.64 o 
   4  11   9       47.98       42.20      6.47 o 
   5  11   9       32.19       28.84      6.64 o 
   6  11   9      140.65      149.45      9.24 o 
   7  11   9        0.06        9.62      7.04 o 
  -7  12   9        7.13       14.27     12.01 o 
  -6  12   9        9.85        5.26      7.96 o 
  -5  12   9       23.50       17.99      7.68 o 
  -4  12   9      131.63      138.88      8.15 o 
  -3  12   9      886.04      856.72     26.37 o 
  -2  12   9     1106.63     1082.71     36.63 o 
  -1  12   9      278.93      262.09     17.88 o 
   0  12   9        2.60        3.38      5.45 o 
   1  12   9      258.56      241.99      9.85 o 
   2  12   9      150.59      148.10      8.33 o 
   3  12   9        6.48        9.01      7.58 o 
   4  12   9      149.87      145.91      9.08 o 
   5  12   9       15.13        3.29      6.47 o 
   6  12   9       69.48       77.39      8.21 o 
  -6  13   9       14.47       29.06      8.98 o 
  -5  13   9       16.71       15.62      8.22 o 
  -4  13   9      127.34      121.61     12.76 o 
  -3  13   9      188.79      169.94      9.34 o 
  -2  13   9      267.56      244.38     10.47 o 
  -1  13   9      132.03      120.12      8.49 o 
   0  13   9       74.52       77.46      7.30 o 
   1  13   9      106.46      129.15      8.09 o 
   2  13   9      291.51      321.42     11.42 o 
   3  13   9      325.35      311.49     15.07 o 
   4  13   9      106.97      105.05      8.78 o 
   5  13   9       35.94       28.14      7.63 o 
  -4  14   9       99.98       86.20     10.58 o 
  -3  14   9       25.25       19.15      8.49 o 
  -2  14   9       29.87       34.58      8.98 o 
  -1  14   9        0.06       -3.01      6.29 o 
   0  14   9      158.23      186.18      9.92 o 
   1  14   9      239.10      231.97     12.40 o 
   2  14   9       37.74       19.03      8.45 o 
   3  14   9       98.40      102.91     11.11 o 
 -12   0  10      187.91      223.00     21.02 o 
 -11   0  10       81.95       85.60     15.02 o 
 -10   0  10        1.94       -2.25     10.51 o 
  -9   0  10      591.92      557.12     23.28 o 
  -8   0  10     3178.90     3071.68     65.32 o 
  -7   0  10     2251.79     2151.15     48.05 o 
  -6   0  10       43.51       55.56      9.01 o 
  -5   0  10     3188.01     2984.58     59.32 o 
  -4   0  10     2128.57     2473.26     49.56 o 
  -3   0  10     1275.63     1478.40     31.54 o 
  -2   0  10        2.94        8.26      3.75 o 
  -1   0  10        0.50       21.02      4.51 o 
   0   0  10      354.29      291.33      9.76 o 
   1   0  10     6958.70     7162.25    125.39 o 
   2   0  10    20107.11    20426.58    202.86 o 
   3   0  10    12918.76    13356.16    134.07 o 
   4   0  10     3077.41     2958.47     32.75 o 
   5   0  10      687.64      594.40     12.93 o 
   6   0  10      107.44       74.05      6.38 o 
   7   0  10      105.80      114.25     15.39 o 
   8   0  10      838.07      913.16     19.45 o 
   9   0  10     1015.67     1080.13     22.66 o 
  10   0  10      413.17      425.73     24.03 o 
  11   0  10      388.26      392.69     23.28 o 
 -12   1  10        1.22       -4.51      9.56 o 
 -11   1  10       27.57       35.80      9.81 o 
 -10   1  10       62.96       65.32      9.28 o 
  -9   1  10      564.45      533.93     16.19 o 
  -8   1  10     1275.71     1267.95     24.68 o 
  -7   1  10      984.10      962.39     19.62 o 
  -6   1  10     1473.46     1421.66     39.04 o 
  -5   1  10     2149.46     2226.84     36.79 o 
  -4   1  10     4837.25     5088.92     66.37 o 
  -3   1  10    10841.79    10973.72    151.29 o 
  -2   1  10     9758.11    10399.95    128.22 o 
  -1   1  10     2468.99     2657.20     62.69 o 
   0   1  10      463.49      552.56     19.52 o 
   1   1  10      218.04      239.18      5.27 o 
   2   1  10      751.12      911.01     10.58 o 
   3   1  10      141.32      131.13      3.36 o 
   4   1  10        0.58        3.09      2.01 o 
   5   1  10      940.79     1002.63     10.96 o 
   6   1  10     1648.79     1525.08     22.87 o 
   7   1  10      951.58      922.80     17.45 o 
   8   1  10      834.74      825.05     12.96 o 
   9   1  10      774.35      863.52     16.69 o 
  10   1  10       54.79       62.36      7.27 o 
  11   1  10       91.46       74.54     10.58 o 
 -11   2  10      919.68      937.05     24.68 o 
 -10   2  10      989.21      967.36     23.62 o 
  -9   2  10      145.69      153.06     18.40 o 
  -8   2  10        2.99        1.50      5.77 o 
  -7   2  10      568.55      628.94     15.60 o 
  -6   2  10      380.77      421.02     12.47 o 
  -5   2  10      406.33      389.33     11.41 o 
  -4   2  10     1644.37     1682.87     25.75 o 
  -3   2  10       58.22       37.40      3.96 o 
  -2   2  10     4309.65     4794.71     61.58 o 
  -1   2  10     9250.88     9233.15     93.33 o 
   0   2  10     8244.23     8823.03     89.14 o 
   1   2  10      186.69      200.90      4.26 o 
   2   2  10      587.85      539.30      7.46 o 
   3   2  10      637.64      656.81      7.91 o 
   4   2  10      566.07      621.42     12.42 o 
   5   2  10     2394.80     2621.48     23.51 o 
   6   2  10     3153.92     2977.14     30.25 o 
   7   2  10     1126.82     1017.01     22.92 o 
   8   2  10      209.89      209.76      8.78 o 
   9   2  10      101.78       92.13      7.40 o 
  10   2  10       81.47       78.23      7.40 o 
  11   2  10        9.11        8.52      6.83 o 
 -11   3  10       37.96       49.83      9.81 o 
 -10   3  10       22.88       19.80      8.45 o 
  -9   3  10       32.89       34.46      5.71 o 
  -8   3  10        3.05        1.20      4.52 o 
  -7   3  10     1069.72     1037.57     28.29 o 
  -6   3  10     2677.14     2598.96     44.70 o 
  -5   3  10     1980.23     1917.34     24.13 o 
  -4   3  10      918.21     1018.05     27.41 o 
  -3   3  10       14.73       12.93      2.72 o 
  -2   3  10       31.87       40.27      3.30 o 
  -1   3  10        6.88       33.30      9.80 o 
   0   3  10       71.53       45.24      5.96 o 
   1   3  10       80.67       52.37      2.48 o 
   2   3  10      487.33      520.70      7.10 o 
   3   3  10       63.25       34.52      2.28 o 
   4   3  10     1719.87     1626.51     15.57 o 
   5   3  10     1647.06     1714.87     19.19 o 
   6   3  10     1494.27     1513.15     21.37 o 
   7   3  10      374.00      378.92     10.52 o 
   8   3  10       48.61       40.54      5.85 o 
   9   3  10      280.28      230.21     12.14 o 
  10   3  10      350.43      339.76     11.89 o 
  11   3  10      126.29      116.34     18.77 o 
 -11   4  10      213.40      209.95     13.53 o 
 -10   4  10      161.89      158.34     11.41 o 
  -9   4  10       50.21       34.15      5.94 o 
  -8   4  10      298.46      275.76      9.59 o 
  -7   4  10      105.48      108.77      6.32 o 
  -6   4  10      177.66      151.54      6.76 o 
  -5   4  10      140.20      138.93      8.32 o 
  -4   4  10     2046.90     1970.38     27.65 o 
  -3   4  10     2187.54     2192.79     32.09 o 
  -2   4  10      362.95      416.30      6.92 o 
  -1   4  10      819.34      831.73     11.89 o 
   0   4  10      319.02      346.00      5.54 o 
   1   4  10     1294.51     1275.83     13.36 o 
   2   4  10     5029.02     4818.00     75.97 o 
   3   4  10     3482.96     3359.48     37.42 o 
   4   4  10      339.97      334.73      7.80 o 
   5   4  10      973.66      975.97     16.04 o 
   6   4  10     1430.96     1365.91     16.93 o 
   7   4  10        2.63        0.21      4.42 o 
   8   4  10      484.35      445.28     11.89 o 
   9   4  10      397.77      382.86     12.08 o 
  10   4  10       51.04       53.09      7.60 o 
 -11   5  10       47.61       36.39      9.28 o 
 -10   5  10      143.45      139.68     11.41 o 
  -9   5  10      493.30      480.69     15.60 o 
  -8   5  10      181.16      196.72     17.34 o 
  -7   5  10       88.44       94.74      6.20 o 
  -6   5  10        5.95        9.64      4.29 o 
  -5   5  10       34.00       32.42      4.22 o 
  -4   5  10      134.26      140.27      5.34 o 
  -3   5  10     1378.76     1379.08     16.03 o 
  -2   5  10     2915.64     3027.02     29.54 o 
  -1   5  10      249.75      229.77      5.49 o 
   0   5  10     1147.89     1111.20     10.94 o 
   1   5  10      899.02      901.79     10.38 o 
   2   5  10     1338.27     1354.94     21.34 o 
   3   5  10       16.32       12.84      3.41 o 
   4   5  10     1356.99     1385.50     16.48 o 
   5   5  10       31.05       23.50      3.62 o 
   6   5  10      498.76      477.71      9.57 o 
   7   5  10      306.16      268.21     10.05 o 
   8   5  10      368.84      345.01     17.25 o 
   9   5  10        1.42        0.26      5.91 o 
  10   5  10       68.46       61.44      7.74 o 
 -11   6  10      202.75      184.10     27.78 o 
 -10   6  10        9.08        1.89      8.22 o 
  -9   6  10       11.53       15.23      7.51 o 
  -8   6  10      275.36      282.54     14.74 o 
  -7   6  10      189.45      163.93      8.08 o 
  -6   6  10      129.37      115.63      5.61 o 
  -5   6  10      260.21      267.51      7.15 o 
  -4   6  10       56.68       44.56      5.20 o 
  -3   6  10      276.87      258.73      6.64 o 
  -2   6  10      234.19      253.08      6.94 o 
  -1   6  10       46.92       40.78      7.76 o 
   0   6  10      271.78      246.39      5.56 o 
   1   6  10        3.36        4.92      3.26 o 
   2   6  10     1996.18     1853.20     23.21 o 
   3   6  10       14.37        9.01      3.30 o 
   4   6  10        5.66       10.57      3.43 o 
   5   6  10       90.70       81.63      4.86 o 
   6   6  10     1780.20     1749.91     20.90 o 
   7   6  10       36.20       31.06      5.88 o 
   8   6  10       43.77       61.68      7.02 o 
   9   6  10      295.59      316.52     15.12 o 
  10   6  10       11.68        9.61      6.91 o 
 -10   7  10        0.91        3.38      7.96 o 
  -9   7  10      249.06      194.03     13.52 o 
  -8   7  10      677.94      718.04     20.58 o 
  -7   7  10       86.59       95.08      5.91 o 
  -6   7  10      399.95      383.61      8.79 o 
  -5   7  10     1104.82     1210.27     18.77 o 
  -4   7  10        1.92        0.78      3.20 o 
  -3   7  10     2266.27     2318.13     24.66 o 
  -2   7  10     2720.53     2622.43     32.19 o 
  -1   7  10       19.57       19.01      3.11 o 
   0   7  10     1269.69     1204.18     25.62 o 
   1   7  10     1551.12     1589.12     28.22 o 
   2   7  10      276.09      306.81      8.00 o 
   3   7  10     1384.44     1345.79     18.70 o 
   4   7  10      832.52      830.31     15.14 o 
   5   7  10        0.95       -3.73      3.73 o 
   6   7  10     1107.15     1092.28     15.61 o 
   7   7  10     1013.53      989.96     17.89 o 
   8   7  10      423.09      413.52     13.50 o 
   9   7  10       13.76       16.30      8.11 o 
 -10   8  10      260.39      271.00     29.66 o 
  -9   8  10        5.64        3.89      7.15 o 
  -8   8  10        1.92        2.63      4.51 o 
  -7   8  10        0.64       -2.43      4.10 o 
  -6   8  10        1.31        4.31      4.21 o 
  -5   8  10       42.19       45.49      4.68 o 
  -4   8  10       53.31       45.85      4.31 o 
  -3   8  10      305.36      306.23      7.62 o 
  -2   8  10      265.57      240.89      9.70 o 
  -1   8  10     1020.83     1055.91     23.24 o 
   0   8  10     1019.52     1096.47     25.37 o 
   1   8  10      125.22      144.29      6.93 o 
   2   8  10      109.05      129.35     10.92 o 
   3   8  10      783.21      791.26     19.26 o 
   4   8  10      455.34      483.40     11.96 o 
   5   8  10      251.30      267.83      9.82 o 
   6   8  10      217.20      205.71     14.15 o 
   7   8  10       19.48       15.09      5.77 o 
   8   8  10        2.64        7.34      7.15 o 
   9   8  10        8.19       13.00      8.63 o 
  -9   9  10      159.54      192.50     11.94 o 
  -8   9  10       73.75       92.98      7.46 o 
  -7   9  10      407.61      427.36     11.78 o 
  -6   9  10     2658.20     2651.09     29.36 o 
  -5   9  10     3083.28     3052.29     34.46 o 
  -4   9  10     1161.79     1195.47     21.57 o 
  -3   9  10       74.96       65.78      5.73 o 
  -2   9  10        2.21        6.46      4.29 o 
  -1   9  10      272.35      284.08      9.32 o 
   0   9  10      954.54     1072.67     17.03 o 
   1   9  10     1325.63     1348.52     27.79 o 
   2   9  10      194.96      175.11     10.83 o 
   3   9  10      608.45      567.57     31.16 o 
   4   9  10     1371.68     1393.07     21.65 o 
   5   9  10      648.35      663.58     14.88 o 
   6   9  10      132.61      118.52      7.94 o 
   7   9  10       66.59       66.70      7.22 o 
   8   9  10        1.25       -4.53      7.68 o 
  -8  10  10       33.79       38.63      9.46 o 
  -7  10  10       45.52       39.89      5.39 o 
  -6  10  10       35.12       28.37      4.94 o 
  -5  10  10       46.16       37.79      6.04 o 
  -4  10  10      516.91      527.87     12.52 o 
  -3  10  10      268.15      304.35     12.80 o 
  -2  10  10      127.94      118.65      7.04 o 
  -1  10  10      235.25      225.45      8.90 o 
   0  10  10      568.70      571.91     12.53 o 
   1  10  10     1970.37     1935.50     26.27 o 
   2  10  10     1478.82     1412.92     21.04 o 
   3  10  10     1373.08     1417.10     27.06 o 
   4  10  10     1185.56     1178.83     19.94 o 
   5  10  10      427.44      393.10     18.33 o 
   6  10  10      123.78      125.03      8.50 o 
   7  10  10      223.33      240.27     13.80 o 
   8  10  10      235.46      302.34     15.49 o 
  -8  11  10      606.67      629.30     18.31 o 
  -7  11  10      287.36      261.64     13.77 o 
  -6  11  10        4.34       -3.92      5.27 o 
  -5  11  10       25.71       20.71      5.88 o 
  -4  11  10      997.68     1059.91     18.74 o 
  -3  11  10     3691.49     3772.46     45.50 o 
  -2  11  10     3825.65     3824.44     53.19 o 
  -1  11  10      540.57      526.44     12.73 o 
   0  11  10      137.27      161.33      8.08 o 
   1  11  10      311.83      345.80     10.51 o 
   2  11  10       33.16       35.45      5.71 o 
   3  11  10       16.57       24.94      7.04 o 
   4  11  10      170.31      190.20     11.98 o 
   5  11  10        2.20        4.67      6.17 o 
   6  11  10      439.78      467.11     13.86 o 
   7  11  10     1075.93     1186.68     40.62 o 
  -6  12  10        6.75       10.14      8.49 o 
  -5  12  10       66.92       59.72      7.16 o 
  -4  12  10      189.53      172.28      9.04 o 
  -3  12  10      146.61      144.32      8.35 o 
  -2  12  10      198.07      205.72     20.17 o 
  -1  12  10      239.62      248.33     10.07 o 
   0  12  10      753.05      760.39     15.57 o 
   1  12  10      537.50      545.30     13.35 o 
   2  12  10      532.27      503.02     17.88 o 
   3  12  10      875.38      900.84     21.99 o 
   4  12  10      606.64      679.32     16.16 o 
   5  12  10       68.79       60.26      8.08 o 
   6  12  10        1.96       -4.22      6.41 o 
  -5  13  10      652.54      655.36     45.80 o 
  -4  13  10      139.11      134.49     11.33 o 
  -3  13  10       13.91        8.71      6.03 o 
  -2  13  10       63.68       67.96      7.29 o 
  -1  13  10       27.35       30.63      6.39 o 
   0  13  10      289.90      321.97     11.26 o 
   1  13  10      419.39      449.80     12.91 o 
   2  13  10       30.36       23.49      8.22 o 
   3  13  10      199.22      189.30     12.47 o 
   4  13  10      481.02      550.31     17.18 o 
  -3  14  10       18.99       29.28      9.03 o 
  -2  14  10        7.86       10.99      8.65 o 
  -1  14  10      144.74      118.32      8.77 o 
   0  14  10      242.48      257.59     11.20 o 
   1  14  10      222.09      231.62     11.10 o 
   2  14  10       41.35       26.95      9.38 o 
 -11   1  11       70.24       72.28     11.15 o 
 -10   1  11      164.05      145.73     15.02 o 
  -9   1  11       56.70       55.74      8.75 o 
  -8   1  11      804.88      839.78     19.37 o 
  -7   1  11     2420.00     2347.38     36.90 o 
  -6   1  11      513.70      476.44     12.74 o 
  -5   1  11     1335.34     1288.83     21.77 o 
  -4   1  11     3011.35     3110.38     43.00 o 
  -3   1  11      279.80      294.74      8.49 o 
  -2   1  11      719.07      737.50     13.53 o 
  -1   1  11     2786.24     2604.15     35.56 o 
   0   1  11     3715.05     3741.63     48.58 o 
   1   1  11     1096.35     1122.29     28.01 o 
   2   1  11     7373.37     7280.87     64.75 o 
   3   1  11     5426.76     5408.47     40.19 o 
   4   1  11      212.55      261.41      4.64 o 
   5   1  11      113.42       95.35      4.39 o 
   6   1  11      287.36      235.01      6.75 o 
   7   1  11        4.96        7.22      3.61 o 
   8   1  11      562.64      521.74     18.38 o 
   9   1  11      492.44      435.49     12.13 o 
  10   1  11      160.81      148.97     11.94 o 
 -11   2  11       22.97       54.47     15.02 o 
 -10   2  11       29.13       21.62      8.75 o 
  -9   2  11       89.62       94.15      9.51 o 
  -8   2  11      137.46      128.92      9.56 o 
  -7   2  11        4.65        4.91      5.77 o 
  -6   2  11       53.81       48.45     11.64 o 
  -5   2  11      941.94      905.56     17.52 o 
  -4   2  11     3085.30     2934.67     41.14 o 
  -3   2  11     2636.89     2608.14     36.37 o 
  -2   2  11     1170.99     1244.06     19.62 o 
  -1   2  11     2285.21     2408.80     27.28 o 
   0   2  11     2310.72     2324.51     26.41 o 
   1   2  11      138.16       90.57      3.35 o 
   2   2  11      191.78      221.12      8.13 o 
   3   2  11      495.80      491.60     10.79 o 
   4   2  11      380.05      430.68      8.41 o 
   5   2  11      145.63      191.79      7.18 o 
   6   2  11       29.08       33.46      3.78 o 
   7   2  11       72.83       94.85      8.44 o 
   8   2  11      659.89      682.48     14.39 o 
   9   2  11      119.89      110.08      7.71 o 
  10   2  11        0.67       -5.73      5.73 o 
 -11   3  11     1016.98     1060.07     30.41 o 
 -10   3  11      867.45      984.69     30.78 o 
  -9   3  11      174.49      173.91      8.72 o 
  -8   3  11      192.04      202.48      8.81 o 
  -7   3  11       36.36       33.91      4.83 o 
  -6   3  11      362.57      365.15      9.64 o 
  -5   3  11     1837.95     1764.85     22.98 o 
  -4   3  11     2161.28     2073.79     25.43 o 
  -3   3  11       94.50       79.03      5.71 o 
  -2   3  11      823.72      797.15     12.09 o 
  -1   3  11     5030.58     5282.11     55.46 o 
   0   3  11     4132.62     4231.72     45.19 o 
   1   3  11        2.10        4.87      1.89 o 
   2   3  11      183.25      192.22      4.57 o 
   3   3  11        1.39        1.00      1.97 o 
   4   3  11     1110.09     1005.13     11.11 o 
   5   3  11     3504.03     3299.20     33.09 o 
   6   3  11     4333.68     4232.28     58.67 o 
   7   3  11      434.90      458.40     11.52 o 
   8   3  11      122.77      121.44      7.73 o 
   9   3  11       66.16       58.21      7.04 o 
  10   3  11       48.99       33.13      7.04 o 
 -11   4  11        2.21        2.91      8.75 o 
 -10   4  11       60.11       45.95      9.56 o 
  -9   4  11       73.01       60.89      9.22 o 
  -8   4  11       30.52       31.01      5.71 o 
  -7   4  11     1485.48     1303.20     26.66 o 
  -6   4  11      235.40      214.22      8.21 o 
  -5   4  11     1491.76     1567.62     33.83 o 
  -4   4  11     1313.85     1230.54     17.46 o 
  -3   4  11       53.44       71.44      4.47 o 
  -2   4  11        4.05        6.32      2.87 o 
  -1   4  11     1860.03     1829.61     22.05 o 
   0   4  11     6300.52     6334.76     56.65 o 
   1   4  11     2653.37     2804.55     26.76 o 
   2   4  11     2495.30     2472.01     45.08 o 
   3   4  11      110.88      144.84      5.91 o 
   4   4  11      903.66     1013.84     13.36 o 
   5   4  11      570.33      559.91      9.83 o 
   6   4  11      140.09      121.64      6.64 o 
   7   4  11       70.24       75.32      8.97 o 
   8   4  11       47.00       45.67      6.15 o 
   9   4  11      333.76      288.01     11.20 o 
  10   4  11      540.72      545.86     15.12 o 
 -11   5  11       14.94       14.64      9.03 o 
 -10   5  11        0.87        5.77      7.68 o 
  -9   5  11      267.60      289.70     10.69 o 
  -8   5  11      829.94      802.50     17.20 o 
  -7   5  11     1773.27     1787.81     24.99 o 
  -6   5  11     1579.69     1587.87     22.25 o 
  -5   5  11      317.19      300.11      8.78 o 
  -4   5  11      920.37      983.70     15.31 o 
  -3   5  11     1053.71     1166.49     16.74 o 
  -2   5  11      203.35      215.80      6.86 o 
  -1   5  11      234.18      207.46      5.94 o 
   0   5  11      125.13      119.98      5.09 o 
   1   5  11     1606.44     1531.44     19.07 o 
   2   5  11     5810.90     5765.19     61.10 o 
   3   5  11     1250.57     1416.90     18.87 o 
   4   5  11      283.98      332.25      7.47 o 
   5   5  11      277.91      275.79      7.40 o 
   6   5  11        1.94       -0.67      3.79 o 
   7   5  11      488.18      546.23     12.84 o 
   8   5  11      548.92      569.68     17.75 o 
   9   5  11      414.57      386.57     12.53 o 
  10   5  11       20.46       15.37      6.86 o 
 -10   6  11       15.61       15.02      7.96 o 
  -9   6  11      339.73      347.75     16.14 o 
  -8   6  11      517.72      520.12     13.40 o 
  -7   6  11      371.36      348.35     10.25 o 
  -6   6  11      121.39      107.37      6.50 o 
  -5   6  11      198.66      179.41      8.50 o 
  -4   6  11       10.75       10.63      3.27 o 
  -3   6  11     3785.19     3559.19     42.37 o 
  -2   6  11     4847.81     4838.03     48.01 o 
  -1   6  11     1350.68     1310.63     19.07 o 
   0   6  11      183.84      138.44      5.88 o 
   1   6  11       56.57       61.76      5.56 o 
   2   6  11      136.37       98.59      6.62 o 
   3   6  11      622.79      695.45     15.66 o 
   4   6  11      545.08      535.00      9.59 o 
   5   6  11        4.43        3.28      3.73 o 
   6   6  11      531.41      512.52     10.35 o 
   7   6  11      863.96      865.77     16.44 o 
   8   6  11      806.60      821.84     16.74 o 
   9   6  11       87.53       90.94      8.21 o 
 -10   7  11      231.52      218.49     13.27 o 
  -9   7  11       10.31        0.00      6.90 o 
  -8   7  11        0.45       -0.82      4.97 o 
  -7   7  11       14.27       13.08      7.00 o 
  -6   7  11       56.92       50.80      4.97 o 
  -5   7  11      741.99      701.00     12.03 o 
  -4   7  11       21.60       13.11      3.65 o 
  -3   7  11      355.55      303.52      9.54 o 
  -2   7  11       82.03       80.74      4.38 o 
  -1   7  11     1195.85     1362.98     19.20 o 
   0   7  11     2017.15     2224.14     27.72 o 
   1   7  11      726.77      747.29     19.59 o 
   2   7  11       85.28       67.12      4.83 o 
   3   7  11      314.21      291.39     11.11 o 
   4   7  11       95.36       91.82      6.50 o 
   5   7  11     1654.27     1604.00     23.38 o 
   6   7  11     1478.82     1448.57     22.34 o 
   7   7  11      173.88      160.84     10.58 o 
   8   7  11        0.22       -1.31      5.45 o 
   9   7  11       86.29       90.38      7.94 o 
  -9   8  11      123.78      121.71     10.09 o 
  -8   8  11        0.43       -2.21      5.34 o 
  -7   8  11      346.12      375.80      9.74 o 
  -6   8  11     2106.77     2030.90     23.92 o 
  -5   8  11     1366.42     1337.10     17.61 o 
  -4   8  11      700.28      679.16     13.36 o 
  -3   8  11       28.08       35.63      3.97 o 
  -2   8  11       19.89       12.14      4.03 o 
  -1   8  11      457.69      463.46     13.93 o 
   0   8  11     1693.96     1735.47     36.35 o 
   1   8  11     2680.79     2552.39     43.07 o 
   2   8  11      232.32      182.86     12.65 o 
   3   8  11      376.56      370.48     12.71 o 
   4   8  11      926.68      931.64     16.71 o 
   5   8  11      143.06      125.28     10.42 o 
   6   8  11       25.64       24.57      5.88 o 
   7   8  11       13.69        8.66      7.38 o 
   8   8  11       59.16       54.04      9.19 o 
   9   8  11      181.41      171.19     18.77 o 
  -9   9  11       97.31       96.11     10.09 o 
  -8   9  11       50.77       63.17      6.64 o 
  -7   9  11       23.73       16.20      4.78 o 
  -6   9  11        6.72       19.19      4.97 o 
  -5   9  11       62.45       73.50      5.51 o 
  -4   9  11      336.32      326.33     10.22 o 
  -3   9  11       89.55       82.48      6.17 o 
  -2   9  11      312.91      274.02     12.57 o 
  -1   9  11       23.11       17.87      4.61 o 
   0   9  11       18.67       21.81      4.73 o 
   1   9  11      308.19      300.47     14.90 o 
   2   9  11      448.20      477.23     18.69 o 
   3   9  11      463.90      478.23     49.93 o 
   4   9  11      299.97      287.67     10.78 o 
   5   9  11       96.53      101.43      7.95 o 
   6   9  11        0.37       -3.86      5.60 o 
   7   9  11       75.15       89.93     10.14 o 
   8   9  11       66.68       58.13      9.73 o 
  -8  10  11      185.98      185.10      9.39 o 
  -7  10  11        0.48        4.37      4.76 o 
  -6  10  11      273.34      255.02      8.57 o 
  -5  10  11      372.93      313.38     11.79 o 
  -4  10  11        4.41        3.39      4.97 o 
  -3  10  11     1475.45     1445.29     22.23 o 
  -2  10  11     1290.12     1233.05     19.63 o 
  -1  10  11        5.63       -1.74      4.39 o 
   0  10  11      423.49      397.88     10.82 o 
   1  10  11      541.70      478.07     22.25 o 
   2  10  11        8.23        3.20      4.97 o 
   3  10  11      427.63      449.80     15.29 o 
   4  10  11      727.89      724.08     25.37 o 
   5  10  11       27.96       22.98      6.32 o 
   6  10  11      151.51      150.29     10.59 o 
   7  10  11      395.34      420.51     13.69 o 
  -7  11  11        9.44        4.87      6.17 o 
  -6  11  11        8.23        0.55      5.73 o 
  -5  11  11       53.95       57.90      6.72 o 
  -4  11  11        7.95        9.33      5.50 o 
  -3  11  11        2.61       17.03      5.73 o 
  -2  11  11       44.40       49.94      6.42 o 
  -1  11  11      298.14      303.91     10.54 o 
   0  11  11       45.58       46.51      5.80 o 
   1  11  11      279.84      281.68     10.18 o 
   2  11  11      189.99      187.03      8.61 o 
   3  11  11       52.85       45.39      8.11 o 
   4  11  11        7.62       11.64      6.29 o 
   5  11  11        5.63       -1.96      6.29 o 
   6  11  11       42.67       47.01      7.65 o 
  -6  12  11       16.19        4.70      8.22 o 
  -5  12  11       10.64        8.59      6.29 o 
  -4  12  11      120.98      113.12      8.16 o 
  -3  12  11      747.43      732.24     16.00 o 
  -2  12  11     1044.06      972.67     17.85 o 
  -1  12  11      112.43       90.52      7.12 o 
   0  12  11       59.81       62.94      6.86 o 
   1  12  11       81.57       75.83      7.27 o 
   2  12  11       18.87       13.73      7.21 o 
   3  12  11        3.93        2.00      7.04 o 
   4  12  11      246.70      269.99     11.69 o 
   5  12  11      187.28      177.74     10.54 o 
  -5  13  11       12.47        7.81      8.45 o 
  -4  13  11        8.91        8.14      6.35 o 
  -3  13  11       22.52       25.64      6.72 o 
  -2  13  11       26.65       16.42      6.24 o 
  -1  13  11        6.60       -2.66      5.71 o 
   0  13  11       92.52       89.35      7.71 o 
   1  13  11      119.56      142.39     11.19 o 
   2  13  11      127.25      122.08     10.87 o 
   3  13  11      195.52      194.08     13.00 o 
   4  13  11      477.30      468.73     16.76 o 
  -2  14  11        2.33       -6.24      6.24 o 
  -1  14  11      121.78      123.87      9.12 o 
   0  14  11      421.49      504.21     14.48 o 
   1  14  11      468.90      529.85     21.12 o 
 -11   0  12        0.08       -8.26     12.01 o 
 -10   0  12      153.93      115.63     15.02 o 
  -9   0  12      891.57      813.16     29.28 o 
  -8   0  12     3664.67     3571.74     75.08 o 
  -7   0  12     5849.04     5896.33    112.63 o 
  -6   0  12      939.83      954.32     27.03 o 
  -5   0  12      101.74      115.63      9.76 o 
  -4   0  12       23.27       23.28      6.01 o 
  -3   0  12     2145.78     2302.07     46.55 o 
  -2   0  12     1407.91     1341.00     30.03 o 
  -1   0  12     1204.45     1232.13     27.78 o 
   0   0  12      680.78      839.07     25.15 o 
   1   0  12     5862.33     5892.58    105.12 o 
   2   0  12    15788.84    17556.02    175.54 o 
   3   0  12    11068.43    11681.10    118.18 o 
   4   0  12     3309.42     3274.34     36.51 o 
   5   0  12      854.91      784.30     15.60 o 
   6   0  12       61.55       50.50      5.77 o 
   7   0  12      511.67      408.52     12.40 o 
   8   0  12     1907.72     1908.53     56.69 o 
   9   0  12     1776.80     1986.72     51.06 o 
  10   0  12      636.62      658.49     29.28 o 
 -11   1  12       36.68       28.04      9.81 o 
 -10   1  12        1.60       -0.55      8.26 o 
  -9   1  12       22.21        8.88      7.68 o 
  -8   1  12      163.89      137.03     10.05 o 
  -7   1  12        2.33       16.75      6.09 o 
  -6   1  12      256.37      290.61     16.52 o 
  -5   1  12     1943.03     1857.41     29.20 o 
  -4   1  12     4991.63     4945.12     65.30 o 
  -3   1  12     4665.40     4616.85     70.20 o 
  -2   1  12     2563.34     2428.63     34.24 o 
  -1   1  12     4951.32     4704.81     61.05 o 
   0   1  12     2853.62     2959.68     40.08 o 
   1   1  12      930.72      924.41     12.83 o 
   2   1  12     3454.03     3458.92     32.74 o 
   3   1  12     4893.46     5033.55     37.89 o 
   4   1  12     1309.57     1316.86     12.89 o 
   5   1  12      138.97      137.05      5.31 o 
   6   1  12       18.51       12.53      3.48 o 
   7   1  12       57.04       64.80      6.14 o 
   8   1  12      230.12      215.88      9.34 o 
   9   1  12       81.90       72.58      7.51 o 
  10   1  12      248.56      264.25     16.89 o 
 -11   2  12      604.79      673.51     20.97 o 
 -10   2  12     1077.65     1124.69     25.75 o 
  -9   2  12      497.18      464.75     15.66 o 
  -8   2  12      135.12      118.84     18.02 o 
  -7   2  12       61.27       53.47      7.15 o 
  -6   2  12      149.16      146.64     12.01 o 
  -5   2  12     2970.17     2856.47     41.14 o 
  -4   2  12     5352.24     5565.77    135.15 o 
  -3   2  12     2043.88     2144.65     31.31 o 
  -2   2  12      168.14      192.44      7.13 o 
  -1   2  12     3691.95     3848.70     41.73 o 
   0   2  12     1684.43     1813.46     21.64 o 
   1   2  12      500.86      496.94      7.45 o 
   2   2  12       51.46       55.22      3.05 o 
   3   2  12      109.43      145.46      5.20 o 
   4   2  12      409.31      393.02      6.61 o 
   5   2  12     4511.05     4686.26     44.61 o 
   6   2  12     5506.24     5600.76     61.83 o 
   7   2  12      470.11      513.29     13.21 o 
   8   2  12       24.41       23.66      5.73 o 
   9   2  12        1.37       -5.63      5.63 o 
  10   2  12        4.03        5.55      6.38 o 
 -11   3  12        1.68        5.63      9.03 o 
 -10   3  12       66.27       80.19     11.26 o 
  -9   3  12       72.47       58.92      6.83 o 
  -8   3  12       21.34       11.95      5.17 o 
  -7   3  12       97.75      114.84      6.91 o 
  -6   3  12       13.22       15.64      4.22 o 
  -5   3  12      582.92      552.46     11.41 o 
  -4   3  12       51.59       56.50      4.47 o 
  -3   3  12       77.05       97.27      4.90 o 
  -2   3  12      400.09      422.06      8.58 o 
  -1   3  12      962.14      961.76     13.64 o 
   0   3  12      560.85      438.95     15.11 o 
   1   3  12     2147.40     2016.22     20.40 o 
   2   3  12     4031.26     3935.30     36.67 o 
   3   3  12       84.43       86.40      3.81 o 
   4   3  12       38.86       23.21      3.24 o 
   5   3  12      447.41      383.19      9.00 o 
   6   3  12        3.79        7.63      5.63 o 
   7   3  12      184.87      140.33      7.48 o 
   8   3  12       77.83       65.68      6.61 o 
   9   3  12       83.27       81.04      7.50 o 
  10   3  12      246.90      245.19     11.20 o 
 -11   4  12      127.63      133.59     12.47 o 
 -10   4  12      115.97      116.21     11.64 o 
  -9   4  12      153.37      166.45     12.09 o 
  -8   4  12     1052.60     1002.51     17.89 o 
  -7   4  12     1433.66     1377.30     20.93 o 
  -6   4  12      190.61      179.85     13.37 o 
  -5   4  12      630.65      654.45     12.28 o 
  -4   4  12      211.83      202.78      8.66 o 
  -3   4  12       41.74       37.20     12.84 o 
  -2   4  12      311.94      304.78      7.73 o 
  -1   4  12     1377.59     1269.40     16.83 o 
   0   4  12       87.03       71.98      3.22 o 
   1   4  12     1073.90     1198.04     13.36 o 
   2   4  12      771.09      910.95     13.39 o 
   3   4  12      275.08      311.12      7.91 o 
   4   4  12      217.46      204.61      6.50 o 
   5   4  12      114.72      118.39      5.42 o 
   6   4  12      186.49      189.31      9.40 o 
   7   4  12       45.02       21.54      5.30 o 
   8   4  12      319.49      309.84     11.06 o 
   9   4  12      236.51      216.35     10.22 o 
  10   4  12       72.56       67.90      8.04 o 
 -10   5  12      118.67      101.44     12.39 o 
  -9   5  12      560.79      607.13     17.24 o 
  -8   5  12       31.88       46.57      6.04 o 
  -7   5  12       99.42      100.73      6.86 o 
  -6   5  12      135.68      122.16      6.72 o 
  -5   5  12      383.74      341.15      9.37 o 
  -4   5  12       81.03      102.80      5.91 o 
  -3   5  12      309.99      296.82      8.06 o 
  -2   5  12      879.25      738.16     14.00 o 
  -1   5  12        5.70        2.78      3.59 o 
   0   5  12      867.69      730.19     11.48 o 
   1   5  12     1585.68     1537.10     25.47 o 
   2   5  12       85.92       66.36      5.91 o 
   3   5  12     1469.33     1432.47     33.13 o 
   4   5  12      209.41      185.44      6.34 o 
   5   5  12      170.71      156.62      7.80 o 
   6   5  12        3.26        6.39      4.73 o 
   7   5  12      289.97      259.20     10.18 o 
   8   5  12      223.17      253.30     10.86 o 
   9   5  12        7.14        4.52      6.07 o 
 -10   6  12        0.49       -4.35      7.91 o 
  -9   6  12       60.00       55.26      7.89 o 
  -8   6  12      345.51      369.61     11.34 o 
  -7   6  12      811.66      807.39     15.98 o 
  -6   6  12        0.54       -3.62      4.57 o 
  -5   6  12      268.69      274.35     17.94 o 
  -4   6  12       35.41       17.32      4.17 o 
  -3   6  12       35.20       43.73      4.73 o 
  -2   6  12      221.83      217.49      7.55 o 
  -1   6  12       59.84       67.53      4.52 o 
   0   6  12      303.98      257.30     15.77 o 
   1   6  12       37.29       25.78      5.63 o 
   2   6  12       13.46        7.64      4.49 o 
   3   6  12      322.41      277.63     10.34 o 
   4   6  12      278.42      244.24      8.87 o 
   5   6  12      505.84      464.53      9.59 o 
   6   6  12       75.82       70.12      5.39 o 
   7   6  12        2.81        4.86      5.17 o 
   8   6  12      187.03      178.79      9.37 o 
   9   6  12      259.96      267.58     11.31 o 
 -10   7  12       23.64       23.13      9.28 o 
  -9   7  12      140.34      139.54     19.52 o 
  -8   7  12      110.31       97.73      7.51 o 
  -7   7  12       47.97       44.42      6.75 o 
  -6   7  12      503.39      455.41     16.01 o 
  -5   7  12      666.49      681.57     17.74 o 
  -4   7  12        3.87        5.41      3.55 o 
  -3   7  12     3723.21     3513.57     35.34 o 
  -2   7  12     2073.17     2176.93     23.39 o 
  -1   7  12      234.69      252.84      8.15 o 
   0   7  12      160.66      136.40      6.47 o 
   1   7  12      652.52      589.81     14.31 o 
   2   7  12       74.00       60.15      6.49 o 
   3   7  12     1565.25     1455.35     25.75 o 
   4   7  12     1677.93     1653.27     23.83 o 
   5   7  12        3.48       -1.56      5.17 o 
   6   7  12      386.87      392.19     11.64 o 
   7   7  12      568.82      545.22     25.90 o 
   8   7  12      133.35       98.27     10.34 o 
   9   7  12       61.11       72.20     11.26 o 
  -9   8  12       64.67       63.90     14.64 o 
  -8   8  12       14.98       16.83      5.73 o 
  -7   8  12       42.31       50.60      6.20 o 
  -6   8  12      461.76      454.16     20.51 o 
  -5   8  12      867.55      810.01     16.41 o 
  -4   8  12      105.21       99.82      5.59 o 
  -3   8  12      168.21      158.71      7.51 o 
  -2   8  12      363.66      316.94      9.39 o 
  -1   8  12      215.04      196.62      9.53 o 
   0   8  12      534.13      456.52     10.51 o 
   1   8  12      174.98      155.71      8.92 o 
   2   8  12        0.19        6.72      7.13 o 
   3   8  12        1.78       -4.97      6.01 o 
   4   8  12       66.20       71.78      6.76 o 
   5   8  12      921.27      940.13     17.46 o 
   6   8  12      760.86      775.10     16.16 o 
   7   8  12      130.83      111.29     10.58 o 
   8   8  12       15.34       10.89      7.75 o 
  -8   9  12       13.97       10.51      5.91 o 
  -7   9  12      144.54      160.59     12.23 o 
  -6   9  12      998.76     1010.17     15.54 o 
  -5   9  12      995.88     1026.37     18.17 o 
  -4   9  12      863.41      828.06     19.90 o 
  -3   9  12      104.54       91.63      6.78 o 
  -2   9  12       43.98       43.90      5.34 o 
  -1   9  12       85.38       66.00      5.77 o 
   0   9  12     1348.03     1229.42     29.63 o 
   1   9  12     3400.07     3260.20     42.11 o 
   2   9  12      895.87      914.88     28.76 o 
   3   9  12       37.82       43.28      7.68 o 
   4   9  12      266.03      290.51     24.23 o 
   5   9  12        6.31       13.52      5.91 o 
   6   9  12       38.25       37.52      6.76 o 
   7   9  12      163.83      157.76     11.94 o 
   8   9  12       21.77       20.32      8.98 o 
  -8  10  12      298.59      306.07     16.14 o 
  -7  10  12       97.48       80.38      7.48 o 
  -6  10  12       50.18       45.25      6.72 o 
  -5  10  12      108.33      108.44      7.78 o 
  -4  10  12      177.11      177.00      8.78 o 
  -3  10  12      217.86      215.71      9.52 o 
  -2  10  12       96.88       77.90      6.72 o 
  -1  10  12       30.02       22.13      5.17 o 
   0  10  12      625.95      622.51     13.51 o 
   1  10  12      789.02      786.39     15.53 o 
   2  10  12      459.70      466.04     12.44 o 
   3  10  12      989.41     1018.57     33.79 o 
   4  10  12     1139.10     1195.48     22.51 o 
   5  10  12      265.69      272.72     11.54 o 
   6  10  12      127.25      128.31      9.01 o 
   7  10  12      432.00      468.46     33.04 o 
  -7  11  12       14.53        9.76      6.50 o 
  -6  11  12        6.11        9.10      6.17 o 
  -5  11  12       48.01       45.79      6.58 o 
  -4  11  12      524.41      515.20     19.52 o 
  -3  11  12     2311.60     2314.21     47.58 o 
  -2  11  12     2476.00     2515.57     50.91 o 
  -1  11  12      342.00      346.29     14.12 o 
   0  11  12       11.87       15.28      5.55 o 
   1  11  12        1.46       -0.78      5.27 o 
   2  11  12      214.20      203.85     12.18 o 
   3  11  12      858.01      907.92     22.28 o 
   4  11  12     1017.11     1056.35     20.23 o 
   5  11  12       92.29       64.36      7.78 o 
   6  11  12      145.06      161.15      9.95 o 
  -6  12  12      225.54      209.43     10.98 o 
  -5  12  12        7.87        1.41      6.17 o 
  -4  12  12        0.63        0.47      5.80 o 
  -3  12  12        1.20        0.71      5.58 o 
  -2  12  12       83.24       88.64      7.89 o 
  -1  12  12        4.61        0.48      5.71 o 
   0  12  12      239.75      229.00     10.29 o 
   1  12  12      275.04      287.32     10.51 o 
   2  12  12      182.60      164.69     15.39 o 
   3  12  12      281.60      261.44     28.53 o 
   4  12  12      410.26      470.62     14.52 o 
   5  12  12      138.28      141.64     10.38 o 
  -4  13  12       74.58       87.51      8.15 o 
  -3  13  12       55.68       50.86      7.21 o 
  -2  13  12       38.56       32.92     10.06 o 
  -1  13  12      146.21      138.49      9.20 o 
   0  13  12      921.32      948.09     18.85 o 
   1  13  12     1075.03     1100.27     20.47 o 
   2  13  12      230.22      246.36     14.31 o 
   3  13  12       49.05       56.11      9.73 o 
 -11   1  13       48.61       55.76     10.87 o 
 -10   1  13       24.41       18.41      8.75 o 
  -9   1  13       19.08       24.43      7.91 o 
  -8   1  13      463.84      489.30     15.40 o 
  -7   1  13     1661.78     1601.43     28.40 o 
  -6   1  13      532.98      509.25     13.53 o 
  -5   1  13      821.55      735.30     15.66 o 
  -4   1  13      949.94      876.62     16.99 o 
  -3   1  13        0.53        4.88      3.72 o 
  -2   1  13     1119.64     1058.11     18.31 o 
  -1   1  13     4680.28     4592.96     59.99 o 
   0   1  13      199.27      200.71     10.14 o 
   1   1  13     4049.09     4413.38     47.24 o 
   2   1  13     5682.93     5652.69     51.61 o 
   3   1  13     2152.89     1947.30     16.76 o 
   4   1  13       36.54       14.66      2.80 o 
   5   1  13      464.19      508.35      9.24 o 
   6   1  13      327.46      305.50      7.58 o 
   7   1  13      308.90      328.67     12.16 o 
   8   1  13      670.09      722.27     14.96 o 
   9   1  13      522.76      553.63     17.78 o 
  10   1  13      114.51      110.02     11.94 o 
 -11   2  13       39.11       44.30     12.76 o 
 -10   2  13        0.27        6.15      8.22 o 
  -9   2  13       62.79       52.94      8.65 o 
  -8   2  13       20.94       20.30      7.15 o 
  -7   2  13      119.11      120.13      8.75 o 
  -6   2  13      164.92      135.90      8.49 o 
  -5   2  13      333.33      275.17     14.64 o 
  -4   2  13     2553.70     2431.92     51.43 o 
  -3   2  13      413.17      395.88     28.16 o 
  -2   2  13      873.41      896.61     13.69 o 
  -1   2  13     2664.08     2873.69     28.23 o 
   0   2  13     2432.68     2511.39     29.16 o 
   1   2  13      103.47       82.25      3.58 o 
   2   2  13       37.15       35.13      4.66 o 
   3   2  13      880.82      829.58     13.66 o 
   4   2  13      822.15      844.66     10.39 o 
   5   2  13      667.92      691.64     20.73 o 
   6   2  13       53.63       63.57      5.85 o 
   7   2  13       93.38       73.14      6.47 o 
   8   2  13      335.96      319.55     10.65 o 
   9   2  13      135.56      156.17      9.28 o 
  10   2  13       48.57       36.30      9.81 o 
 -11   3  13      551.78      538.07     19.56 o 
 -10   3  13      721.47      765.44     35.14 o 
  -9   3  13      155.95      148.31      8.61 o 
  -8   3  13       13.59        8.47      5.36 o 
  -7   3  13       52.78       52.09      5.88 o 
  -6   3  13      905.24      815.16     15.28 o 
  -5   3  13     3833.22     3773.23     43.35 o 
  -4   3  13     3300.63     3308.23     38.14 o 
  -3   3  13     1227.39     1120.91     16.30 o 
  -2   3  13      862.87      875.44     13.52 o 
  -1   3  13     2414.89     2271.61     26.81 o 
   0   3  13      508.65      423.28      8.40 o 
   1   3  13      475.45      445.55      7.31 o 
   2   3  13      147.76      151.14      4.65 o 
   3   3  13      406.77      405.69      8.67 o 
   4   3  13     1126.28     1265.45     15.64 o 
   5   3  13     3698.73     3721.51     37.04 o 
   6   3  13     2667.98     2658.52     33.64 o 
   7   3  13      681.20      653.81     14.25 o 
   8   3  13      107.35       99.69      9.34 o 
   9   3  13       18.35       18.91      6.41 o 
  10   3  13       10.28       -3.07      6.51 o 
 -10   4  13      264.96      280.67     51.06 o 
  -9   4  13      428.91      469.66     17.61 o 
  -8   4  13        3.50        6.58      7.75 o 
  -7   4  13       72.53       65.39      6.35 o 
  -6   4  13      671.97      613.52     12.68 o 
  -5   4  13     1394.48     1333.33     19.51 o 
  -4   4  13      263.91      292.77      8.37 o 
  -3   4  13       75.51       85.05      5.17 o 
  -2   4  13      469.44      387.17      8.78 o 
  -1   4  13     3877.66     3671.38     40.69 o 
   0   4  13     3635.98     3611.57     34.19 o 
   1   4  13     6613.66     6720.51     67.19 o 
   2   4  13      917.91     1017.68     16.57 o 
   3   4  13        3.46        2.06      3.16 o 
   4   4  13       22.44       21.36      3.62 o 
   5   4  13      136.88      182.41      6.94 o 
   6   4  13      531.74      465.72     11.64 o 
   7   4  13      462.49      528.32     12.95 o 
   8   4  13      101.65      113.75      8.08 o 
   9   4  13      346.19      374.32     15.13 o 
 -10   5  13        0.51       -7.68      7.68 o 
  -9   5  13      186.36      175.59      9.64 o 
  -8   5  13     1852.73     1830.15     26.57 o 
  -7   5  13     3283.59     3237.97     40.43 o 
  -6   5  13      740.75      694.38     23.75 o 
  -5   5  13       20.86        7.27      4.47 o 
  -4   5  13       42.85       27.67      4.47 o 
  -3   5  13      213.25      153.94      6.64 o 
  -2   5  13     1459.95     1289.71     17.87 o 
  -1   5  13     2524.89     2481.36     29.26 o 
   0   5  13       89.41      110.35      7.15 o 
   1   5  13      587.45      607.08     44.30 o 
   2   5  13      138.89      127.22      7.38 o 
   3   5  13     1095.70      971.32     14.96 o 
   4   5  13      832.09      791.06     12.05 o 
   5   5  13      224.76      206.92      7.47 o 
   6   5  13      174.42      155.58      8.00 o 
   7   5  13      401.07      399.17     11.66 o 
   8   5  13      706.65      788.47     22.45 o 
   9   5  13      572.92      649.58     15.88 o 
 -10   6  13       46.72       51.86      9.28 o 
  -9   6  13      225.61      214.51     10.22 o 
  -8   6  13       13.07        6.25      5.88 o 
  -7   6  13       88.38       84.13      6.91 o 
  -6   6  13       43.71       47.46      5.88 o 
  -5   6  13        0.07       -4.29      4.29 o 
  -4   6  13     1011.44      997.18     16.17 o 
  -3   6  13     2436.80     2397.27     39.60 o 
  -2   6  13     1984.55     1895.43     33.91 o 
  -1   6  13     1237.21     1219.63     51.81 o 
   0   6  13      704.12      710.70     35.66 o 
   1   6  13      246.71      214.45      9.38 o 
   2   6  13      257.65      194.68      9.51 o 
   3   6  13      324.58      269.95     10.89 o 
   4   6  13      557.63      582.21     12.96 o 
   5   6  13      667.70      662.56     13.86 o 
   6   6  13       28.42       19.64      6.84 o 
   7   6  13      315.52      285.31     10.82 o 
   8   6  13      135.55      141.87      8.91 o 
   9   6  13        0.15       -5.07      6.58 o 
  -9   7  13       68.39       64.87      7.34 o 
  -8   7  13        0.60       -4.34      5.48 o 
  -7   7  13        3.69        0.97      5.34 o 
  -6   7  13      711.61      661.26     13.86 o 
  -5   7  13     2069.38     1951.45     26.56 o 
  -4   7  13      995.28      979.63     16.25 o 
  -3   7  13       50.08       56.87      5.30 o 
  -2   7  13       43.91       41.22      6.09 o 
  -1   7  13      250.23      211.98     10.26 o 
   0   7  13       15.42       13.89      7.13 o 
   1   7  13       11.60        3.44      6.76 o 
   2   7  13        1.51       -1.11      5.02 o 
   3   7  13       38.22       22.90      6.37 o 
   4   7  13     1108.55     1081.52     23.11 o 
   5   7  13     1660.92     1739.22     25.40 o 
   6   7  13      642.22      637.68     14.56 o 
   7   7  13      269.62      252.03     13.27 o 
   8   7  13       14.18        5.30      8.11 o 
  -9   8  13       50.04       58.03      8.98 o 
  -8   8  13        0.60       -4.79      5.48 o 
  -7   8  13      271.86      316.68     18.54 o 
  -6   8  13     1208.74     1249.20     21.72 o 
  -5   8  13     1674.58     1698.17     40.05 o 
  -4   8  13      255.34      204.47     10.56 o 
  -3   8  13        0.55        1.00      4.33 o 
  -2   8  13       52.65       36.68      4.90 o 
  -1   8  13        4.59        2.31      4.17 o 
   0   8  13     1022.27      997.66     20.69 o 
   1   8  13     2778.24     2662.79     41.40 o 
   2   8  13     1208.60     1141.08     22.81 o 
   3   8  13      340.48      363.05     12.93 o 
   4   8  13      578.06      561.59     13.97 o 
   5   8  13       47.98       32.93      7.76 o 
   6   8  13      106.81       85.93      7.34 o 
   7   8  13      360.30      318.40     14.54 o 
   8   8  13        9.92        0.75      8.45 o 
  -8   9  13      164.41      177.62      9.24 o 
  -7   9  13       39.34       43.67      6.64 o 
  -6   9  13       47.79       52.32      6.35 o 
  -5   9  13        4.95        2.78      5.48 o 
  -4   9  13      175.72      152.76      8.95 o 
  -3   9  13       13.91        5.76      5.04 o 
  -2   9  13       38.07       34.85      5.34 o 
  -1   9  13        0.80        0.88      6.05 o 
   0   9  13      244.08      211.32      8.93 o 
   1   9  13      145.99      127.66      7.27 o 
   2   9  13       95.91      100.58      8.75 o 
   3   9  13      259.00      257.42     34.91 o 
   4   9  13      582.49      534.13     17.28 o 
   5   9  13       20.69       14.52      6.20 o 
   6   9  13       31.97       38.77      7.07 o 
   7   9  13       71.18       63.40      9.81 o 
  -7  10  13        0.24        0.62      7.38 o 
  -6  10  13       40.76       34.18      6.61 o 
  -5  10  13       24.42       24.45      6.32 o 
  -4  10  13        2.78       -0.71      5.27 o 
  -3  10  13     1055.38     1065.66     37.22 o 
  -2  10  13     1194.26     1136.41     19.30 o 
  -1  10  13      194.35      158.39      8.08 o 
   0  10  13      225.90      239.12      9.52 o 
   1  10  13      787.46      777.24     17.02 o 
   2  10  13      217.39      193.87     14.64 o 
   3  10  13      140.56      126.60     10.58 o 
   4  10  13      676.11      642.21     17.40 o 
   5  10  13       81.87       79.28      7.89 o 
   6  10  13      188.32      170.31     14.90 o 
  -6  11  13       14.75       13.44      6.15 o 
  -5  11  13       14.66       12.35      6.82 o 
  -4  11  13       16.48        8.69      5.50 o 
  -3  11  13       39.63       49.13      6.86 o 
  -2  11  13        4.90       13.99      6.15 o 
  -1  11  13       20.45       20.01      6.08 o 
   0  11  13        2.55        3.68      4.98 o 
   1  11  13        3.68        0.48      5.27 o 
   2  11  13       36.29       21.02     11.26 o 
   3  11  13       31.64       18.04      8.11 o 
   4  11  13        1.22       14.30      6.91 o 
   5  11  13       13.10       13.26      7.04 o 
  -5  12  13       43.10       24.74      7.02 o 
  -4  12  13        8.71        5.65      6.04 o 
  -3  12  13      488.42      534.73     14.39 o 
  -2  12  13      383.74      375.54     12.26 o 
  -1  12  13       37.56       26.79      6.47 o 
   0  12  13       15.15        7.98      5.80 o 
   1  12  13       57.83       57.81      7.12 o 
   2  12  13        0.74       -0.10      7.91 o 
   3  12  13      422.89      407.00     15.90 o 
   4  12  13      549.12      596.00     16.46 o 
  -3  13  13       16.29       17.82      6.91 o 
  -2  13  13       20.09        8.03      6.72 o 
  -1  13  13       59.35       56.86      7.60 o 
   0  13  13       35.17       42.36      8.77 o 
   1  13  13        1.63       15.74      8.45 o 
   2  13  13       71.76       86.63     14.27 o 
 -11   0  14        1.80       -7.51     12.01 o 
 -10   0  14       60.08       56.31     13.52 o 
  -9   0  14      246.79      228.25     18.77 o 
  -8   0  14      839.47      762.85     27.03 o 
  -7   0  14     2206.41     2260.02     51.81 o 
  -6   0  14      978.28     1033.15     28.53 o 
  -5   0  14       64.75       69.83      9.01 o 
  -4   0  14      321.29      284.57     13.52 o 
  -3   0  14      253.38      191.46     12.01 o 
  -2   0  14     1383.58     1279.43     30.03 o 
  -1   0  14     2713.04     2934.28     57.81 o 
   0   0  14     1494.00     1571.51     34.54 o 
   1   0  14      170.44       99.86      8.26 o 
   2   0  14     4559.16     4477.81     48.67 o 
   3   0  14     3452.98     3611.33     40.28 o 
   4   0  14        1.46        5.51      3.50 o 
   5   0  14      716.33      571.37     13.88 o 
   6   0  14       29.53       42.43      6.11 o 
   7   0  14     1423.56     1440.86     39.79 o 
   8   0  14      958.24      987.35     33.04 o 
   9   0  14     1685.95     1656.35     45.80 o 
 -11   1  14       78.52       72.16     13.14 o 
 -10   1  14      116.22      135.61     11.68 o 
  -9   1  14       73.21       52.56      8.98 o 
  -8   1  14      133.53      118.59      9.28 o 
  -7   1  14       34.26       55.09      7.38 o 
  -6   1  14       18.46       30.77     14.64 o 
  -5   1  14       74.74      107.45      7.43 o 
  -4   1  14      579.10      565.06     13.27 o 
  -3   1  14     1165.05     1044.90     18.84 o 
  -2   1  14     2239.83     2307.19     33.71 o 
  -1   1  14     1087.01     1136.37     19.37 o 
   0   1  14     1341.47     1337.18     17.89 o 
   1   1  14     1091.61     1142.58     18.86 o 
   2   1  14     3021.49     3177.60     30.95 o 
   3   1  14     3955.51     4262.45     33.03 o 
   4   1  14     1977.35     1969.80     19.16 o 
   5   1  14      588.87      582.70     12.66 o 
   6   1  14        4.33       13.82      4.64 o 
   7   1  14        0.50       -1.43      5.08 o 
   8   1  14        6.21        8.83      7.68 o 
   9   1  14        6.33       10.14      9.03 o 
 -10   2  14      288.33      321.29     17.86 o 
  -9   2  14      205.83      202.71     16.52 o 
  -8   2  14       73.75       65.54      8.49 o 
  -7   2  14      200.57      194.96     10.34 o 
  -6   2  14       18.04       16.89      6.38 o 
  -5   2  14     2018.67     2005.36     31.59 o 
  -4   2  14     5217.96     5126.82     68.48 o 
  -3   2  14     3740.12     3771.56     51.49 o 
  -2   2  14        1.92       16.06      3.30 o 
  -1   2  14     1620.22     1609.01     20.74 o 
   0   2  14      101.21      158.07      5.98 o 
   1   2  14     2682.38     2552.66     34.30 o 
   2   2  14     1897.65     1919.68     23.52 o 
   3   2  14      546.04      518.04      7.87 o 
   4   2  14      190.10      156.02      6.83 o 
   5   2  14     2503.17     2223.75     28.58 o 
   6   2  14     1491.37     1429.13     21.47 o 
   7   2  14      200.46      204.48     13.21 o 
   8   2  14        1.49       -4.46      5.41 o 
   9   2  14       18.06       23.36      6.51 o 
 -10   3  14      245.57      269.47     23.38 o 
  -9   3  14      541.26      565.39     18.05 o 
  -8   3  14      489.22      459.44     12.71 o 
  -7   3  14      248.78      226.01      9.20 o 
  -6   3  14      263.22      258.27      8.93 o 
  -5   3  14       53.01       52.26      5.04 o 
  -4   3  14      261.20      291.18      8.35 o 
  -3   3  14       34.31       43.52      4.47 o 
  -2   3  14      167.32      196.55     10.30 o 
  -1   3  14     1258.78     1405.19     18.57 o 
   0   3  14     1670.16     1730.77     22.11 o 
   1   3  14     2178.55     2180.99     22.37 o 
   2   3  14       20.00       17.43      2.81 o 
   3   3  14      254.70      226.50      6.55 o 
   4   3  14       96.31       86.06      4.88 o 
   5   3  14       30.00       30.32      5.11 o 
   6   3  14      298.75      321.57     10.22 o 
   7   3  14      532.31      515.93     12.95 o 
   8   3  14      272.05      272.65     10.62 o 
   9   3  14        2.82       -3.84      6.29 o 
 -10   4  14       60.13       70.76     10.87 o 
  -9   4  14      120.07      123.10     12.57 o 
  -8   4  14      930.99      996.06     18.65 o 
  -7   4  14      605.86      644.05     26.51 o 
  -6   4  14        3.27        6.22      5.18 o 
  -5   4  14      191.46      214.23      8.08 o 
  -4   4  14      369.20      387.69      9.82 o 
  -3   4  14        5.15        4.98      3.85 o 
  -2   4  14     2165.53     2081.83     25.96 o 
  -1   4  14     4471.16     4321.02     68.86 o 
   0   4  14      619.22      626.68     10.81 o 
   1   4  14       17.44       17.12      3.54 o 
   2   4  14        8.47        3.52      3.42 o 
   3   4  14      151.56      139.81      9.17 o 
   4   4  14       97.47       66.95      4.66 o 
   5   4  14      661.12      580.76     10.73 o 
   6   4  14      143.52      133.06      7.51 o 
   7   4  14       15.84       17.65      5.85 o 
   8   4  14      230.43      241.86     10.39 o 
   9   4  14      510.25      501.86     14.37 o 
 -10   5  14      134.14      112.67     11.41 o 
  -9   5  14      328.43      359.96     12.81 o 
  -8   5  14        3.67       -0.20      5.73 o 
  -7   5  14      336.52      358.58     11.55 o 
  -6   5  14      457.98      436.73     10.98 o 
  -5   5  14       19.14       11.80      4.61 o 
  -4   5  14      197.27      183.36      7.51 o 
  -3   5  14      101.22      103.92      6.27 o 
  -2   5  14       20.19       16.19      4.03 o 
  -1   5  14        5.45        7.05      5.42 o 
   0   5  14       88.93       90.86     18.02 o 
   1   5  14      140.41      142.77     16.52 o 
   2   5  14       29.33       38.85      5.84 o 
   3   5  14        5.63        4.25      4.69 o 
   4   5  14      457.07      502.14     11.66 o 
   5   5  14      334.80      304.03      8.38 o 
   6   5  14        0.52       -4.90      4.90 o 
   7   5  14      124.50      113.47      7.89 o 
   8   5  14      102.69       90.42      7.94 o 
   9   5  14        5.43        4.62      6.47 o 
  -9   6  14        2.30       -5.11      5.98 o 
  -8   6  14      395.82      391.21     17.34 o 
  -7   6  14      546.82      595.61     16.24 o 
  -6   6  14       14.79       16.26      6.61 o 
  -5   6  14      437.36      433.73     12.09 o 
  -4   6  14      117.71      123.11      6.64 o 
  -3   6  14      188.14      185.35     11.12 o 
  -2   6  14      727.93      792.07     14.74 o 
  -1   6  14      490.61      468.56     13.24 o 
   0   6  14        7.08        2.37      5.02 o 
   1   6  14       61.22       53.93      6.30 o 
   2   6  14      179.36      162.25      8.75 o 
   3   6  14      255.59      251.42     13.52 o 
   4   6  14        0.16        4.31      4.90 o 
   5   6  14        2.40        2.07      5.01 o 
   6   6  14        1.79       -4.33      6.84 o 
   7   6  14       24.74       36.48      8.11 o 
   8   6  14       23.60       22.05      8.65 o 
  -9   7  14        9.07        0.78      6.20 o 
  -8   7  14        3.57        5.86      7.65 o 
  -7   7  14      346.03      332.30     13.70 o 
  -6   7  14      928.92      912.33     24.41 o 
  -5   7  14      612.51      556.98     12.95 o 
  -4   7  14      303.97      295.80     13.46 o 
  -3   7  14     1052.87      937.81     53.68 o 
  -2   7  14      906.43      851.28     18.56 o 
  -1   7  14      150.40      104.25      7.68 o 
   0   7  14       76.42       85.26      7.43 o 
   1   7  14      133.22      141.85     13.14 o 
   2   7  14       46.71       52.93      8.63 o 
   3   7  14      966.20     1045.35     21.75 o 
   4   7  14      600.02      616.66     14.11 o 
   5   7  14      709.82      754.33     15.69 o 
   6   7  14        0.96       -4.78      6.49 o 
   7   7  14      372.64      421.50     16.43 o 
   8   7  14       13.88       30.74      8.75 o 
  -8   8  14        4.57       -1.50      5.91 o 
  -7   8  14       35.79       36.36      6.17 o 
  -6   8  14      213.92      243.05      9.95 o 
  -5   8  14      444.88      458.52     24.03 o 
  -4   8  14     1015.90      942.01     36.42 o 
  -3   8  14     1002.70      935.40     20.97 o 
  -2   8  14      107.04       88.58      7.91 o 
  -1   8  14        5.17        3.38      5.84 o 
   0   8  14       41.57       14.14      6.09 o 
   1   8  14      104.68      105.22      8.45 o 
   2   8  14      131.97      157.53     10.09 o 
   3   8  14       59.57       43.65      7.38 o 
   4   8  14      115.16      109.22     13.90 o 
   5   8  14      309.86      263.36     10.79 o 
   6   8  14       51.42       34.84      8.45 o 
   7   8  14      145.68      138.71     11.64 o 
  -8   9  14      181.62      162.41      9.39 o 
  -7   9  14       80.47       85.72     10.51 o 
  -6   9  14      219.99      171.01     11.11 o 
  -5   9  14      205.65      162.77     19.15 o 
  -4   9  14       22.16       16.74      7.15 o 
  -3   9  14      252.56      231.46     12.40 o 
  -2   9  14       13.15       10.47      5.01 o 
  -1   9  14      163.13      185.25     10.62 o 
   0   9  14     1945.01     1830.08     37.92 o 
   1   9  14     2608.52     2560.32     41.40 o 
   2   9  14     1130.25     1075.47     23.34 o 
   3   9  14        0.21       -6.09      6.09 o 
   4   9  14        0.42       -2.02      5.85 o 
   5   9  14      114.05       95.40      7.94 o 
   6   9  14      307.33      336.71     20.63 o 
   7   9  14      388.97      462.70     18.77 o 
  -7  10  14       97.50       99.95     13.89 o 
  -6  10  14      123.19      142.51     10.87 o 
  -5  10  14      242.49      240.41     13.00 o 
  -4  10  14      357.73      304.47     11.34 o 
  -3  10  14      405.11      394.94     11.96 o 
  -2  10  14      588.70      605.56     14.25 o 
  -1  10  14      211.54      204.48     12.45 o 
   0  10  14       11.01       11.36      5.34 o 
   1  10  14       23.07       19.77      7.04 o 
   2  10  14        0.15       -6.84      6.84 o 
   3  10  14       28.13       28.28      7.91 o 
   4  10  14      104.83      108.24      8.47 o 
   5  10  14       29.01       27.79      7.78 o 
   6  10  14       37.33       29.12      7.51 o 
  -6  11  14       88.02       72.69     10.14 o 
  -5  11  14       21.97       21.18      6.64 o 
  -4  11  14      135.66      141.91      8.81 o 
  -3  11  14      930.38      941.41     20.50 o 
  -2  11  14      573.24      514.89     13.51 o 
  -1  11  14      200.99      196.97      9.41 o 
   0  11  14        0.25       -2.40      5.13 o 
   1  11  14        8.56       -1.84      5.60 o 
   2  11  14      257.16      273.64     13.53 o 
   3  11  14     1229.51     1385.81     29.28 o 
   4  11  14     1239.42     1377.94     23.97 o 
   5  11  14      300.60      323.81     12.95 o 
  -4  12  14        9.39       11.02      6.61 o 
  -3  12  14       21.71       24.42      6.86 o 
  -2  12  14      173.80      193.54     10.31 o 
  -1  12  14      367.87      374.75     20.69 o 
   0  12  14      194.75      183.06     14.30 o 
   1  12  14        5.61        1.95      6.24 o 
   2  12  14        0.94        6.35      8.11 o 
   3  12  14       22.32       20.63     13.14 o 
  -2  13  14        3.57       -4.84      5.26 o 
  -1  13  14      206.55      216.42     10.82 o 
   0  13  14      525.76      586.67     15.35 o 
 -10   1  15       13.42       13.79      9.76 o 
  -9   1  15       61.95       64.91      9.81 o 
  -8   1  15      289.79      297.44     19.15 o 
  -7   1  15      981.71      979.13     21.24 o 
  -6   1  15      107.76       88.55      7.68 o 
  -5   1  15       21.99       33.40      6.01 o 
  -4   1  15      545.26      544.67     13.53 o 
  -3   1  15      659.75      567.76     13.24 o 
  -2   1  15      724.57      808.86     15.90 o 
  -1   1  15     3554.62     3852.99     69.08 o 
   0   1  15      436.66      499.04      8.60 o 
   1   1  15     1783.98     2019.52     24.84 o 
   2   1  15     2896.78     3300.70     43.24 o 
   3   1  15     1514.76     1626.90     16.96 o 
   4   1  15      249.65      246.69      6.26 o 
   5   1  15     1534.83     1556.08     29.65 o 
   6   1  15       74.36       79.67      6.47 o 
   7   1  15      237.21      214.83      9.59 o 
   8   1  15      586.77      575.91     25.90 o 
   9   1  15      611.31      648.97     38.29 o 
 -10   2  15       28.51       29.53      9.08 o 
  -9   2  15        0.11       -7.68      7.68 o 
  -8   2  15      107.46       85.18      8.98 o 
  -7   2  15       52.58       48.36      8.63 o 
  -6   2  15      608.66      501.29     14.33 o 
  -5   2  15       26.42       22.25      6.76 o 
  -4   2  15      322.51      270.11     10.09 o 
  -3   2  15      428.16      426.72     11.94 o 
  -2   2  15       13.32       15.38      3.74 o 
  -1   2  15      149.98      166.73      6.47 o 
   0   2  15      793.54      872.90     13.50 o 
   1   2  15      532.29      602.43      9.34 o 
   2   2  15     1250.30     1327.24     18.50 o 
   3   2  15      517.30      466.45      7.87 o 
   4   2  15      738.45      708.97     11.29 o 
   5   2  15       65.46       93.55      6.47 o 
   6   2  15       14.05       12.86      4.86 o 
   7   2  15       30.34       24.84      5.71 o 
   8   2  15       14.78       16.03      5.85 o 
   9   2  15       38.20       27.49      9.51 o 
 -10   3  15       62.91       59.38     10.63 o 
  -9   3  15        0.03        0.37      6.07 o 
  -8   3  15      121.37      110.10      8.06 o 
  -7   3  15       54.93       72.58      6.91 o 
  -6   3  15     1768.70     1747.38     24.85 o 
  -5   3  15     2071.71     2076.07     29.20 o 
  -4   3  15     2063.16     2076.08     26.87 o 
  -3   3  15      665.60      730.37     13.13 o 
  -2   3  15      140.05      152.54      6.93 o 
  -1   3  15      442.61      521.18      9.02 o 
   0   3  15      397.30      443.53      7.94 o 
   1   3  15      741.36      833.67     11.08 o 
   2   3  15      116.92      157.38      9.66 o 
   3   3  15      206.61      220.33      6.80 o 
   4   3  15      371.94      379.40      8.39 o 
   5   3  15     1365.56     1472.38     25.84 o 
   6   3  15      950.09     1105.24     18.89 o 
   7   3  15       89.01       95.11      7.34 o 
   8   3  15        3.44        0.50      5.85 o 
   9   3  15       15.75       26.65      7.05 o 
 -10   4  15      413.18      478.66     14.54 o 
  -9   4  15      891.85      971.49     19.35 o 
  -8   4  15      674.65      689.89     15.30 o 
  -7   4  15        4.99       11.52      5.60 o 
  -6   4  15      114.10      124.17      7.37 o 
  -5   4  15        0.12       -4.33      4.33 o 
  -4   4  15       43.45       39.57      4.90 o 
  -3   4  15      132.82       88.72      6.93 o 
  -2   4  15        1.56        1.24      3.54 o 
  -1   4  15     1217.91     1148.39     16.72 o 
   0   4  15     4988.00     4648.62     50.78 o 
   1   4  15     2028.52     1968.17     31.06 o 
   2   4  15      197.94      224.39      9.28 o 
   3   4  15      584.26      605.33     18.55 o 
   4   4  15      337.37      361.28      8.67 o 
   5   4  15      753.88      794.66     15.33 o 
   6   4  15      732.54      736.03     16.06 o 
   7   4  15     1113.22     1087.31     25.15 o 
   8   4  15      175.57      189.86      9.80 o 
   9   4  15       13.85       18.11      6.63 o 
  -9   5  15      193.98      191.22     10.18 o 
  -8   5  15      881.03      918.09     25.71 o 
  -7   5  15     1041.89     1069.39     22.35 o 
  -6   5  15     1039.36     1006.76     17.63 o 
  -5   5  15      329.99      329.41      9.52 o 
  -4   5  15      151.30      149.22      7.34 o 
  -3   5  15      377.66      440.64     15.07 o 
  -2   5  15     3419.99     3261.32     46.11 o 
  -1   5  15     4826.20     4424.51    107.37 o 
   0   5  15     1878.67     1882.98     30.78 o 
   1   5  15      217.22      175.96      9.28 o 
   2   5  15      427.57      502.74     14.64 o 
   3   5  15      228.04      252.02     10.05 o 
   4   5  15        1.59       -0.33      4.66 o 
   5   5  15       59.60       56.25      6.32 o 
   6   5  15       19.12       13.18      7.04 o 
   7   5  15      172.82      143.48      8.77 o 
   8   5  15      437.95      408.83     16.55 o 
  -9   6  15        1.33       -2.40      6.15 o 
  -8   6  15       77.23       71.31      7.63 o 
  -7   6  15      614.95      617.33     14.59 o 
  -6   6  15     1459.92     1407.21     22.10 o 
  -5   6  15      647.91      619.57     13.56 o 
  -4   6  15       92.02       83.78      6.47 o 
  -3   6  15      713.18      634.30     13.41 o 
  -2   6  15     1204.90     1149.53     22.83 o 
  -1   6  15      640.40      576.70     15.12 o 
   0   6  15      159.76      196.43     10.10 o 
   1   6  15       78.18       98.42      7.68 o 
   2   6  15      751.77      749.98     17.25 o 
   3   6  15     1970.30     1790.99     30.52 o 
   4   6  15     2999.44     2794.62     35.66 o 
   5   6  15     2155.80     2090.66     33.37 o 
   6   6  15      286.30      288.99     13.77 o 
   7   6  15        2.78       -0.43      7.38 o 
   8   6  15        0.44       -5.72      7.36 o 
  -9   7  15       69.99       65.00      8.08 o 
  -8   7  15        0.12        0.04      5.73 o 
  -7   7  15      122.25      141.28      8.52 o 
  -6   7  15      845.36      904.92     17.33 o 
  -5   7  15     2604.72     2407.16     38.57 o 
  -4   7  15     2042.38     1921.45     37.92 o 
  -3   7  15      673.48      646.86     17.50 o 
  -2   7  15       31.57       18.71      4.90 o 
  -1   7  15       17.88        1.09      5.23 o 
   0   7  15      433.27      374.89     20.65 o 
   1   7  15      884.41      896.94     19.90 o 
   2   7  15      661.16      604.27     15.90 o 
   3   7  15        6.01        0.95      6.09 o 
   4   7  15      234.40      192.66     10.16 o 
   5   7  15      213.10      213.75     17.75 o 
   6   7  15       59.83       57.91      8.98 o 
   7   7  15      144.34      160.41     12.18 o 
  -8   8  15       86.43       90.32      8.62 o 
  -7   8  15       56.96       47.33      6.78 o 
  -6   8  15      367.36      373.73     11.52 o 
  -5   8  15       24.06       18.85      7.15 o 
  -4   8  15      646.27      649.61     17.78 o 
  -3   8  15      198.43      211.88     21.40 o 
  -2   8  15        7.37        5.80      4.73 o 
  -1   8  15      475.25      397.11     13.68 o 
   0   8  15     1368.39     1236.86     36.04 o 
   1   8  15     2034.06     1880.09     39.79 o 
   2   8  15      863.12      801.59     26.65 o 
   3   8  15      113.33      102.59     18.40 o 
   4   8  15       69.85       59.00      7.07 o 
   5   8  15       54.24       64.47      7.46 o 
   6   8  15      554.08      624.79     19.62 o 
   7   8  15      324.54      321.14     20.27 o 
  -7   9  15      136.54      145.70     11.15 o 
  -6   9  15      142.98      164.10     11.11 o 
  -5   9  15       67.48       38.65      8.22 o 
  -4   9  15        8.12        3.84      6.62 o 
  -3   9  15      166.24      157.62     10.34 o 
  -2   9  15      444.92      475.73     15.29 o 
  -1   9  15       80.71       72.40      7.91 o 
   0   9  15       34.33       36.17      7.68 o 
   1   9  15       33.58       22.99      6.84 o 
   2   9  15       47.06       60.52     11.64 o 
   3   9  15       21.55       22.59     11.26 o 
   4   9  15       14.11       13.39      6.17 o 
   5   9  15       12.61       10.37      6.17 o 
   6   9  15       22.79       22.53      8.49 o 
  -6  10  15      116.59      133.58     11.15 o 
  -5  10  15      259.47      227.33     14.27 o 
  -4  10  15       48.83       43.88      8.22 o 
  -3  10  15      494.99      443.78     16.13 o 
  -2  10  15      431.74      431.69     26.65 o 
  -1  10  15       98.25       94.84     19.15 o 
   0  10  15      153.37      141.91     10.58 o 
   1  10  15      318.84      319.38     14.27 o 
   2  10  15        1.34       -7.04      7.04 o 
   3  10  15      884.58      984.03     24.78 o 
   4  10  15      450.51      436.24     13.64 o 
   5  10  15      127.01       86.70      8.81 o 
  -5  11  15        7.93       13.42      8.11 o 
  -4  11  15       54.23       43.94      8.65 o 
  -3  11  15        3.25       12.76      7.38 o 
  -2  11  15        0.13        1.52      4.93 o 
  -1  11  15        3.53        5.26      7.04 o 
   0  11  15       15.60        5.44      7.58 o 
   1  11  15        8.71        0.40     10.14 o 
   2  11  15       21.95        9.91      8.22 o 
   3  11  15       20.86       10.99     11.26 o 
   4  11  15        0.10        7.68      6.68 o 
  -3  12  15      230.92      246.74     15.99 o 
  -2  12  15      121.26      121.25     10.51 o 
  -1  12  15        1.94        1.50      6.42 o 
   0  12  15      114.96      112.09     11.63 o 
   1  12  15       98.65       82.89     10.34 o 
   2  12  15       38.74       56.59      9.73 o 
 -10   0  16        4.47       -6.01     12.76 o 
  -9   0  16       52.79       52.56     13.52 o 
  -8   0  16      738.45      729.82     27.03 o 
  -7   0  16      989.41      920.53     29.28 o 
  -6   0  16        9.87       -0.75      8.26 o 
  -5   0  16        0.01        1.50      7.51 o 
  -4   0  16        0.05       16.52      7.51 o 
  -3   0  16      903.32      907.76     24.78 o 
  -2   0  16     2156.26     2103.85     45.05 o 
  -1   0  16     2126.45     2118.87     45.05 o 
   0   0  16      652.50      558.62     18.02 o 
   1   0  16       48.04       41.51      5.02 o 
   2   0  16      715.60      677.37     12.39 o 
   3   0  16      406.54      377.87      9.48 o 
   4   0  16     1036.05     1107.54     30.03 o 
   5   0  16      797.09      779.24     17.30 o 
   6   0  16        2.67        6.76      9.76 o 
   7   0  16      328.90      333.37     20.27 o 
   8   0  16     1039.67     1136.02     36.79 o 
   9   0  16      778.08      874.73     33.79 o 
 -10   1  16      130.12      140.78     12.21 o 
  -9   1  16       46.42       45.07      8.75 o 
  -8   1  16       23.73       18.40      7.43 o 
  -7   1  16      161.85      155.74     10.34 o 
  -6   1  16      575.61      569.91     15.40 o 
  -5   1  16      126.02      122.39      8.49 o 
  -4   1  16       14.49        3.16      5.02 o 
  -3   1  16       33.69       51.57      5.84 o 
  -2   1  16       44.50       52.07      5.56 o 
  -1   1  16      263.78      283.57      9.51 o 
   0   1  16       62.30       47.03      5.78 o 
   1   1  16       16.05       24.28      5.55 o 
   2   1  16     1154.12     1096.12     12.53 o 
   3   1  16     1741.55     1816.44     16.73 o 
   4   1  16      693.02      762.60     12.14 o 
   5   1  16       14.04       19.47      4.86 o 
   6   1  16      213.06      231.54      9.59 o 
   7   1  16      152.83      166.15     11.15 o 
   8   1  16      102.41      110.76     11.15 o 
   9   1  16       95.54      106.62     11.68 o 
 -10   2  16       49.52       61.83      8.58 o 
  -9   2  16       42.63       29.91     17.64 o 
  -8   2  16      285.50      236.60     12.93 o 
  -7   2  16        1.40       -3.38      6.37 o 
  -6   2  16      471.50      448.11     14.06 o 
  -5   2  16      669.49      648.22     15.90 o 
  -4   2  16     2214.87     2214.22     35.66 o 
  -3   2  16     2711.15     2637.51     32.21 o 
  -2   2  16      420.91      473.33     10.07 o 
  -1   2  16      104.95       51.57      5.01 o 
   0   2  16       58.71       90.51      8.94 o 
   1   2  16      382.23      377.58      7.55 o 
   2   2  16     2232.48     2082.43     22.32 o 
   3   2  16     2213.82     2113.80     20.73 o 
   4   2  16       85.02       96.63      5.20 o 
   5   2  16     1294.76     1387.31     21.06 o 
   6   2  16      727.60      733.66     20.20 o 
   7   2  16        6.07        2.04      5.89 o 
   8   2  16       59.48       45.07      9.28 o 
   9   2  16      152.37      160.56     19.90 o 
 -10   3  16      162.58      179.04     14.06 o 
  -9   3  16      471.63      519.31     24.71 o 
  -8   3  16      685.70      732.60     16.18 o 
  -7   3  16       59.80       52.13      6.78 o 
  -6   3  16      121.36      123.84      7.95 o 
  -5   3  16       94.48      107.55      6.78 o 
  -4   3  16       60.97       55.00      5.48 o 
  -3   3  16      869.82      880.93     14.83 o 
  -2   3  16      150.61      188.65      7.27 o 
  -1   3  16      278.78      276.15      8.24 o 
   0   3  16      523.61      597.25     13.55 o 
   1   3  16        9.40       16.64      4.44 o 
   2   3  16       77.12       68.79      5.95 o 
   3   3  16      293.73      293.06      7.87 o 
   4   3  16       92.03       94.44      5.48 o 
   5   3  16      448.65      453.83     11.66 o 
   6   3  16      442.38      422.84     13.95 o 
   7   3  16      478.54      498.51     21.78 o 
   8   3  16      266.77      287.96     13.18 o 
  -9   4  16      109.45      106.25      8.77 o 
  -8   4  16      572.18      618.04     15.31 o 
  -7   4  16      211.91      217.59     16.07 o 
  -6   4  16        6.22        6.92      5.48 o 
  -5   4  16        1.81       -1.82      4.61 o 
  -4   4  16       27.52       23.63      4.61 o 
  -3   4  16        7.05       13.52      4.47 o 
  -2   4  16     1136.78     1064.02     16.51 o 
  -1   4  16     3898.75     3588.55     40.98 o 
   0   4  16     2264.24     2212.05     34.91 o 
   1   4  16        0.33        8.54      4.86 o 
   2   4  16     1407.04     1347.81     24.15 o 
   3   4  16      269.56      217.26     10.05 o 
   4   4  16      264.61      284.72      8.13 o 
   5   4  16      700.87      783.72     29.06 o 
   6   4  16      192.47      203.23     11.27 o 
   7   4  16        5.50       15.65      5.97 o 
   8   4  16      307.27      325.56     12.12 o 
  -9   5  16      112.04      118.22      8.93 o 
  -8   5  16       19.10       19.66      6.42 o 
  -7   5  16      103.68      106.54     10.64 o 
  -6   5  16      457.93      465.29     12.41 o 
  -5   5  16       56.19       62.98      6.35 o 
  -4   5  16      194.82      175.32      7.89 o 
  -3   5  16      413.89      427.26     18.04 o 
  -2   5  16      324.13      310.07      9.56 o 
  -1   5  16      172.24      208.01     27.78 o 
   0   5  16      736.75      765.38     38.29 o 
   1   5  16        4.72       18.29      5.77 o 
   2   5  16      242.81      222.32     10.58 o 
   3   5  16      255.37      235.60     10.87 o 
   4   5  16      131.57      131.51      7.63 o 
   5   5  16       34.18       46.40      7.58 o 
   6   5  16       23.94       22.07     10.14 o 
   7   5  16       50.80       46.35     12.01 o 
   8   5  16       11.68       10.18      8.45 o 
  -9   6  16       10.87       12.68      7.45 o 
  -8   6  16       30.84       25.76      6.91 o 
  -7   6  16       30.96       44.93      6.64 o 
  -6   6  16       12.31       22.57      5.88 o 
  -5   6  16      328.54      303.21     11.18 o 
  -4   6  16      292.99      277.61      9.75 o 
  -3   6  16       81.37       50.04      7.15 o 
  -2   6  16     1823.19     1670.29     29.72 o 
  -1   6  16      360.03      357.02     12.61 o 
   0   6  16       64.90       39.18      6.30 o 
   1   6  16       12.75       14.27      5.77 o 
   2   6  16      122.51      112.06      8.75 o 
   3   6  16       37.63       38.29      7.15 o 
   4   6  16       51.78       57.06      6.64 o 
   5   6  16      321.09      362.53     18.91 o 
   6   6  16        2.63       -2.05      6.66 o 
   7   6  16        3.08       10.77      7.68 o 
  -8   7  16       29.44       25.03      6.94 o 
  -7   7  16      333.42      348.75     12.12 o 
  -6   7  16      794.30      832.67     16.74 o 
  -5   7  16      319.30      321.05     23.65 o 
  -4   7  16       14.57       29.08      6.84 o 
  -3   7  16      453.45      442.36     14.31 o 
  -2   7  16      263.15      270.65     17.27 o 
  -1   7  16       67.01       61.94      8.26 o 
   0   7  16      438.32      424.40     15.02 o 
   1   7  16      249.54      260.41     12.01 o 
   2   7  16       98.52       75.15      7.91 o 
   3   7  16      578.68      566.47     16.43 o 
   4   7  16     1222.88     1212.56     26.36 o 
   5   7  16      267.66      251.29     12.86 o 
   6   7  16       14.51        8.76      7.91 o 
   7   7  16       16.86       11.46      8.22 o 
  -8   8  16       21.18       16.78      6.76 o 
  -7   8  16        0.04        1.50      7.43 o 
  -6   8  16       38.06       32.21      7.96 o 
  -5   8  16      486.20      500.92     16.67 o 
  -4   8  16      402.34      405.44     15.07 o 
  -3   8  16      345.77      340.41     13.53 o 
  -2   8  16      151.18      146.86      9.10 o 
  -1   8  16      105.54      111.24      9.28 o 
   0   8  16      138.88      109.95      9.03 o 
   1   8  16      622.29      569.99     16.67 o 
   2   8  16      922.91      947.40     34.54 o 
   3   8  16       26.04       25.15      7.38 o 
   4   8  16       31.89       37.89      6.61 o 
   5   8  16        0.53        2.81      6.04 o 
   6   8  16        3.57        6.59      8.11 o 
  -7   9  16        3.34        3.65      7.68 o 
  -6   9  16      101.92       86.10      9.81 o 
  -5   9  16        0.76       -6.45      7.15 o 
  -4   9  16      506.41      485.05     16.19 o 
  -3   9  16      396.01      365.37     21.02 o 
  -2   9  16      130.56      134.89     10.20 o 
  -1   9  16       43.61       34.28      7.68 o 
   0   9  16      680.75      694.47     19.52 o 
   1   9  16     1262.65     1303.32     26.78 o 
   2   9  16      265.61      221.47     13.52 o 
   3   9  16       13.44       21.57      7.91 o 
   4   9  16       28.48       26.77      6.68 o 
   5   9  16       14.67        9.75      6.76 o 
  -6  10  16      101.42      102.24     16.89 o 
  -5  10  16      185.86      159.85     11.41 o 
  -4  10  16      155.28      164.76     11.64 o 
  -3  10  16      223.98      195.40     16.14 o 
  -2  10  16      481.68      438.46     12.80 o 
  -1  10  16      436.79      440.25     16.52 o 
   0  10  16       70.75       83.66      8.98 o 
   1  10  16       19.71       11.86      9.01 o 
   2  10  16       63.55       68.83     10.89 o 
   3  10  16       81.46       87.21     10.05 o 
   4  10  16       39.98       35.89      7.22 o 
  -4  11  16       98.79      111.30     10.58 o 
  -3  11  16      375.23      429.79     16.67 o 
  -2  11  16      116.63      112.67     10.58 o 
  -1  11  16       53.13       66.18     14.64 o 
   0  11  16      172.66      168.75     11.87 o 
   1  11  16        4.22        1.71      7.51 o 
   2  11  16      429.59      436.05     16.67 o 
   3  11  16      641.89      630.57     19.86 o 
  -2  12  16      522.33      524.83     18.31 o 
  -1  12  16      500.10      473.10     17.50 o 
   0  12  16      144.35      154.14     11.87 o 
   1  12  16       15.00        8.02      8.45 o 
  -9   1  17       28.60       19.80      8.45 o 
  -8   1  17      869.64      934.67     22.56 o 
  -7   1  17      105.84      114.13      9.28 o 
  -6   1  17      211.23      190.46     10.62 o 
  -5   1  17      558.18      537.90     14.84 o 
  -4   1  17      442.74      488.30     15.39 o 
  -3   1  17       89.94       67.44      7.88 o 
  -2   1  17      290.89      298.90     10.34 o 
  -1   1  17      288.01      327.74      8.87 o 
   0   1  17       49.21       63.28      5.89 o 
   1   1  17      337.51      353.61      8.77 o 
   2   1  17      339.82      332.95      7.01 o 
   3   1  17      447.03      469.90      7.43 o 
   4   1  17      295.64      255.50      9.15 o 
   5   1  17      537.62      514.81     19.23 o 
   6   1  17      285.00      288.32     13.53 o 
   7   1  17        6.26       12.98      8.22 o 
   8   1  17      358.93      391.14     16.13 o 
  -9   2  17        5.30       -0.87      7.05 o 
  -8   2  17        1.33        2.77      7.68 o 
  -7   2  17      275.53      281.95     14.64 o 
  -6   2  17      737.52      686.84     17.52 o 
  -5   2  17      788.54      696.12     17.25 o 
  -4   2  17        1.08        4.47      5.56 o 
  -3   2  17      118.00      114.08      6.35 o 
  -2   2  17        0.15       -0.23      3.60 o 
  -1   2  17      263.57      212.19      7.46 o 
   0   2  17      258.33      259.62      6.87 o 
   1   2  17      180.78      175.12      6.99 o 
   2   2  17      120.06      184.62     10.60 o 
   3   2  17      206.43      232.14      7.91 o 
   4   2  17       13.62        7.64      4.97 o 
   5   2  17       10.89        5.20      5.17 o 
   6   2  17       27.81       36.38      6.29 o 
   7   2  17       22.61       30.27      6.51 o 
   8   2  17       65.02       58.44     10.09 o 
  -9   3  17      474.48      500.63     15.62 o 
  -8   3  17      639.76      671.29     16.03 o 
  -7   3  17        8.12        7.99      5.60 o 
  -6   3  17      409.81      395.23     11.22 o 
  -5   3  17      462.77      471.44     11.81 o 
  -4   3  17      669.48      661.20     13.12 o 
  -3   3  17      190.44      213.93      8.21 o 
  -2   3  17      215.52      202.38      7.73 o 
  -1   3  17       45.28       24.10      4.39 o 
   0   3  17      998.14      908.77     14.51 o 
   1   3  17     1474.66     1392.65     24.68 o 
   2   3  17     2481.82     2546.20     47.45 o 
   3   3  17      933.14      880.24     13.55 o 
   4   3  17       16.89       12.16      4.21 o 
   5   3  17      274.86      272.05     10.18 o 
   6   3  17       96.34       77.18      9.52 o 
   7   3  17        6.90        2.67      6.15 o 
   8   3  17      231.11      225.66     10.82 o 
  -9   4  17      505.80      545.86     15.59 o 
  -8   4  17      672.89      664.32     15.61 o 
  -7   4  17      294.46      306.08     13.16 o 
  -6   4  17       93.53       97.99      7.07 o 
  -5   4  17      160.47      151.23     10.90 o 
  -4   4  17      232.65      247.52      9.22 o 
  -3   4  17     1105.34     1078.56     17.57 o 
  -2   4  17     1272.81     1059.93     16.83 o 
  -1   4  17        6.82        7.33      5.56 o 
   0   4  17      487.09      480.60     13.77 o 
   1   4  17      805.20      714.03     34.16 o 
   2   4  17       78.23       84.92      7.38 o 
   3   4  17       37.29       23.21      6.09 o 
   4   4  17       55.59       39.28      5.55 o 
   5   4  17      694.63      642.37     17.42 o 
   6   4  17     1207.73     1247.51     30.78 o 
   7   4  17      673.94      692.47     19.62 o 
   8   4  17      358.35      389.15     22.96 o 
  -9   5  17        0.78       -5.99      6.58 o 
  -8   5  17       88.13       89.86      8.37 o 
  -7   5  17      159.55      150.57      8.95 o 
  -6   5  17       13.89       10.01      6.61 o 
  -5   5  17        0.14        1.07      4.90 o 
  -4   5  17       29.75        8.01      4.77 o 
  -3   5  17     1042.74      940.65     21.02 o 
  -2   5  17     3678.83     3525.94     73.58 o 
  -1   5  17     3642.59     3431.73     60.44 o 
   0   5  17     2580.87     2481.26     58.57 o 
   1   5  17      445.34      463.88     16.14 o 
   2   5  17       82.85      112.25      9.76 o 
   3   5  17       92.08       92.71      8.22 o 
   4   5  17      976.75      892.25     20.82 o 
   5   5  17      968.84      866.11     44.30 o 
   6   5  17      178.87      172.42     25.15 o 
   7   5  17        2.29        3.18      7.68 o 
  -8   6  17      140.02      174.64      9.82 o 
  -7   6  17      767.84      793.99     16.76 o 
  -6   6  17     1437.35     1427.02     22.97 o 
  -5   6  17     1084.35      999.51     17.89 o 
  -4   6  17      312.47      268.38     29.28 o 
  -3   6  17      136.19       93.31      8.45 o 
  -2   6  17      528.40      460.10     15.07 o 
  -1   6  17       34.28       30.16      7.51 o 
   0   6  17      702.18      676.32     17.73 o 
   1   6  17       60.26       58.88      7.68 o 
   2   6  17      457.41      473.63     22.90 o 
   3   6  17     1149.36     1149.45     23.62 o 
   4   6  17     1412.04     1425.51     22.67 o 
   5   6  17      561.84      535.91     22.90 o 
   6   6  17      161.52      164.71     14.27 o 
   7   6  17      121.63      146.17     36.79 o 
  -8   7  17        9.01        8.26      6.61 o 
  -7   7  17        0.57       -0.02      6.35 o 
  -6   7  17      113.90      125.43      8.33 o 
  -5   7  17      637.22      659.56     27.03 o 
  -4   7  17      470.07      438.63     15.37 o 
  -3   7  17      150.94      135.15     10.09 o 
  -2   7  17      194.34      173.46     12.39 o 
  -1   7  17      739.09      664.24     18.40 o 
   0   7  17      491.61      461.75     14.84 o 
   1   7  17     1295.04     1149.97     23.62 o 
   2   7  17     1547.77     1497.86     28.40 o 
   3   7  17      692.10      677.13     18.31 o 
   4   7  17       18.73       25.68      6.68 o 
   5   7  17        0.79       -6.60     15.39 o 
   6   7  17        1.94        5.81      7.91 o 
  -7   8  17       34.52       41.92     11.64 o 
  -6   8  17       17.10        8.03      7.58 o 
  -5   8  17        7.79       -0.46      7.38 o 
  -4   8  17      501.37      475.46     16.43 o 
  -3   8  17      576.85      593.23     17.42 o 
  -2   8  17      122.53      127.73      9.81 o 
  -1   8  17      102.02      103.19     11.64 o 
   0   8  17     1029.67     1080.97     23.59 o 
   1   8  17      953.87      937.37     21.99 o 
   2   8  17       57.62       44.00      7.96 o 
   3   8  17       76.65      109.56     12.76 o 
   4   8  17       92.30      105.53      8.47 o 
   5   8  17       77.19       61.89      7.94 o 
   6   8  17      369.09      410.80     25.53 o 
  -6   9  17        0.04        2.70      7.91 o 
  -5   9  17        3.70        9.04      7.38 o 
  -4   9  17        8.40       10.20      7.58 o 
  -3   9  17       46.94       42.39     13.89 o 
  -2   9  17      450.19      430.16     40.55 o 
  -1   9  17      232.85      243.54     12.76 o 
   0   9  17       22.04       16.84      7.38 o 
   1   9  17        4.62        4.03      8.63 o 
   2   9  17      161.48      154.71     11.11 o 
   3   9  17      275.33      274.33     13.53 o 
   4   9  17       10.01        6.69      6.72 o 
   5   9  17        5.74        0.16      6.47 o 
  -5  10  17       13.79       13.27      8.22 o 
  -4  10  17      130.67      132.07     11.11 o 
  -3  10  17      271.69      247.36     14.00 o 
  -2  10  17      196.52      169.22     11.64 o 
  -1  10  17       21.46       16.73      9.01 o 
   0  10  17      414.79      494.14     30.78 o 
   1  10  17      181.42      197.47     12.71 o 
   2  10  17      122.63      125.04     31.16 o 
   3  10  17      171.76      189.23     12.18 o 
   4  10  17      260.27      341.47     12.99 o 
  -3  11  17        3.61       -0.10      7.75 o 
  -2  11  17       48.81       45.90     10.51 o 
  -1  11  17        9.43        7.48      7.75 o 
   0  11  17        5.41       -1.10      7.38 o 
   1  11  17        0.34        0.63      7.75 o 
   2  11  17       17.21       13.52      8.65 o 
  -9   0  18      122.63      127.64     17.27 o 
  -8   0  18     1048.04     1051.92     34.54 o 
  -7   0  18        7.69        1.50     10.51 o 
  -6   0  18      426.53      473.78     21.77 o 
  -5   0  18     1230.46     1341.00     36.04 o 
  -4   0  18      137.13       91.60     11.26 o 
  -3   0  18      887.13      930.29     27.03 o 
  -2   0  18     2715.09     2698.51     57.06 o 
  -1   0  18      924.71      979.84     27.03 o 
   0   0  18      108.49      108.87     10.51 o 
   1   0  18      755.25      718.08     22.15 o 
   2   0  18        0.19       12.79      4.39 o 
   3   0  18      445.61      356.48     11.46 o 
   4   0  18      804.93      847.95     18.71 o 
   5   0  18      753.56      869.47     29.28 o 
   6   0  18      530.71      533.10     24.78 o 
   7   0  18       29.18       31.54     12.01 o 
   8   0  18      157.56      135.15     16.52 o 
  -9   1  18      126.19      124.02     23.28 o 
  -8   1  18      338.72      362.23     15.37 o 
  -7   1  18      512.22      496.04     20.65 o 
  -6   1  18      646.51      637.11     17.52 o 
  -5   1  18      557.69      566.31     24.78 o 
  -4   1  18      408.68      433.58     17.64 o 
  -3   1  18      546.98      561.26     14.33 o 
  -2   1  18      367.70      349.56     11.15 o 
  -1   1  18      178.07      213.14      7.83 o 
   0   1  18       31.81       23.45      4.29 o 
   1   1  18        1.21        4.95      3.46 o 
   2   1  18        0.43        3.47      2.90 o 
   3   1  18      391.06      375.48     11.90 o 
   4   1  18      232.72      246.61      9.28 o 
   5   1  18      129.81      123.35      7.50 o 
   6   1  18       87.38       89.83      9.81 o 
   7   1  18      300.01      306.62     21.40 o 
   8   1  18      157.91      151.68     12.47 o 
  -9   2  18      110.54      113.26      9.39 o 
  -8   2  18      507.24      581.65     15.31 o 
  -7   2  18      153.30      131.96     10.34 o 
  -6   2  18       47.75       55.18      7.68 o 
  -5   2  18     1125.29     1137.54     22.83 o 
  -4   2  18     1895.34     1864.10     25.85 o 
  -3   2  18      225.51      206.36      8.33 o 
  -2   2  18       39.45       61.17      5.34 o 
  -1   2  18        0.66        5.68      4.08 o 
   0   2  18      189.37      171.02      7.48 o 
   1   2  18     1163.39     1218.62     16.25 o 
   2   2  18     2917.36     3026.60     36.41 o 
   3   2  18     1060.59     1091.63     22.87 o 
   4   2  18      129.88      148.86      8.01 o 
   5   2  18       16.33       14.29      5.52 o 
   6   2  18       65.49       64.17      6.85 o 
   7   2  18       13.61        4.36      8.22 o 
  -9   3  18      248.39      244.60     11.84 o 
  -8   3  18      287.82      318.48     14.84 o 
  -7   3  18      228.08      256.04     10.52 o 
  -6   3  18       17.78       13.52      6.37 o 
  -5   3  18        6.09        8.26      5.20 o 
  -4   3  18      214.39      227.22      9.05 o 
  -3   3  18      716.27      728.70     16.90 o 
  -2   3  18      591.28      563.01     16.49 o 
  -1   3  18       36.26       40.03      4.97 o 
   0   3  18       89.33       72.73      7.88 o 
   1   3  18      586.59      568.63     15.07 o 
   2   3  18      204.33      214.53     10.80 o 
   3   3  18       22.39       22.00      5.27 o 
   4   3  18      145.80      140.86      7.51 o 
   5   3  18      327.72      332.27     10.96 o 
   6   3  18      490.84      504.32     13.50 o 
   7   3  18      353.06      380.11     12.95 o 
  -8   4  18      351.38      397.96     13.58 o 
  -7   4  18      173.64      155.88      9.08 o 
  -6   4  18        2.22        4.75      5.48 o 
  -5   4  18        9.45       11.20      5.34 o 
  -4   4  18       27.03       21.85      5.34 o 
  -3   4  18      355.99      367.51     10.33 o 
  -2   4  18     1509.80     1485.57     29.12 o 
  -1   4  18     1122.29     1127.33     23.09 o 
   0   4  18      201.21      197.17     10.80 o 
   1   4  18      106.93      111.33      8.45 o 
   2   4  18      110.17      106.45      8.45 o 
   3   4  18        0.69       -3.11      4.97 o 
   4   4  18      509.61      467.27     12.19 o 
   5   4  18      420.11      413.99     16.14 o 
   6   4  18      112.40      123.55     10.58 o 
   7   4  18        1.81       -2.45      8.26 o 
  -8   5  18       24.76       20.30      7.19 o 
  -7   5  18      163.32      153.42      8.95 o 
  -6   5  18      103.90      105.36     14.10 o 
  -5   5  18       61.81       62.05      6.64 o 
  -4   5  18        1.22       -3.71      5.32 o 
  -3   5  18      659.89      586.42     22.53 o 
  -2   5  18      664.50      571.77     16.67 o 
  -1   5  18        3.52        4.19      4.66 o 
   0   5  18      394.73      374.86     13.15 o 
   1   5  18       72.58       69.24      7.58 o 
   2   5  18      241.14      224.08     11.00 o 
   3   5  18      592.47      575.01     15.90 o 
   4   5  18      399.42      424.39     12.56 o 
   5   5  18       13.80       14.14      7.58 o 
   6   5  18       90.27      100.17     14.64 o 
   7   5  18       20.04       28.38     10.89 o 
  -8   6  18        0.60       -1.67      6.47 o 
  -7   6  18       36.14       43.27      7.22 o 
  -6   6  18       17.21       18.66      6.47 o 
  -5   6  18      228.35      254.64     13.24 o 
  -4   6  18      148.11      128.90     10.05 o 
  -3   6  18      151.72      138.61     10.05 o 
  -2   6  18      739.56      704.33     22.15 o 
  -1   6  18      476.01      506.07     15.60 o 
   0   6  18       31.64       33.33      7.15 o 
   1   6  18      142.17      153.08      9.81 o 
   2   6  18       97.48      124.17     10.14 o 
   3   6  18        7.69       -5.48      6.09 o 
   4   6  18      335.66      342.08     13.56 o 
   5   6  18      200.79      200.46     12.40 o 
   6   6  18      217.22      226.99     31.91 o 
  -7   7  18      102.56       85.97     10.09 o 
  -6   7  18      481.46      530.89     17.78 o 
  -5   7  18      287.17      288.72     13.68 o 
  -4   7  18        3.32       -1.50      6.49 o 
  -3   7  18       39.34       30.85      7.68 o 
  -2   7  18        1.99        6.61      6.62 o 
  -1   7  18      271.49      271.91     12.40 o 
   0   7  18      752.60      699.08     18.80 o 
   1   7  18      450.19      376.95     17.64 o 
   2   7  18        7.53        5.83      6.84 o 
   3   7  18      826.45      815.28     25.90 o 
   4   7  18      714.98      685.53     16.01 o 
   5   7  18       95.03       66.74      9.51 o 
   6   7  18       22.36       22.53      9.19 o 
  -6   8  18       14.23        6.46      7.91 o 
  -5   8  18       98.92       83.87     10.09 o 
  -4   8  18      195.14      200.34     11.94 o 
  -3   8  18      145.26      145.91     10.62 o 
  -2   8  18       39.46       29.00      7.38 o 
  -1   8  18       28.16       14.35      7.04 o 
   0   8  18       59.97       69.50      8.75 o 
   1   8  18      607.92      642.62     18.03 o 
   2   8  18      599.95      627.33     18.26 o 
   3   8  18      473.75      491.77     16.67 o 
   4   8  18       31.65       32.88      7.22 o 
   5   8  18       11.75       14.13      8.30 o 
  -5   9  18      183.14      190.01     12.18 o 
  -4   9  18      460.31      477.70     16.43 o 
  -3   9  18      404.46      375.77     15.29 o 
  -2   9  18      211.22      160.73     15.77 o 
  -1   9  18        7.52        3.11      7.38 o 
   0   9  18      181.10      155.82     11.33 o 
   1   9  18      181.09      144.20     10.80 o 
   2   9  18       18.29        2.70      7.91 o 
   3   9  18       23.12       21.47      8.45 o 
   4   9  18       99.62       88.46      9.35 o 
  -4  10  18       70.32       59.77      9.28 o 
  -3  10  18      109.49      123.61     11.11 o 
  -2  10  18      140.03      114.86     10.62 o 
  -1  10  18       95.28       73.59      9.51 o 
   0  10  18       62.83       58.65      8.98 o 
   1  10  18      113.07      118.85     10.80 o 
   2  10  18      255.01      242.44     14.06 o 
  -1  11  18       91.75       96.50     10.80 o 
  -9   1  19       51.80       30.22      9.51 o 
  -8   1  19      119.07      124.40     11.68 o 
  -7   1  19        9.77        4.88      7.96 o 
  -6   1  19      110.62      110.71      9.81 o 
  -5   1  19     1350.71     1315.08     26.65 o 
  -4   1  19      623.51      598.63     16.19 o 
  -3   1  19      141.01      132.78      8.75 o 
  -2   1  19      790.78      785.51     14.58 o 
  -1   1  19       94.01       77.91      5.77 o 
   0   1  19      176.79      133.75      6.76 o 
   1   1  19        5.23       17.23      3.66 o 
   2   1  19      377.10      396.00      8.27 o 
   3   1  19       25.62       41.24      4.77 o 
   4   1  19      120.69      135.06      7.78 o 
   5   1  19      351.86      409.30     15.66 o 
   6   1  19      169.05      167.74     12.01 o 
   7   1  19       19.29       20.98      8.75 o 
  -8   2  19       71.33       75.99      8.21 o 
  -7   2  19       78.35       75.14     13.11 o 
  -6   2  19      375.28      357.73     11.69 o 
  -5   2  19      346.53      350.18     11.38 o 
  -4   2  19      246.88      240.02      9.22 o 
  -3   2  19       50.55       34.72      6.59 o 
  -2   2  19       95.66      109.95      6.76 o 
  -1   2  19      130.20      124.87      6.83 o 
   0   2  19      254.78      238.70      8.33 o 
   1   2  19     1090.83     1135.67     22.52 o 
   2   2  19      251.14      293.86      9.78 o 
   3   2  19        6.18       13.34      4.31 o 
   4   2  19       54.64       53.95      6.17 o 
   5   2  19       18.42       13.85      5.85 o 
   6   2  19        1.99        2.25      7.43 o 
   7   2  19        4.20        2.25      8.49 o 
  -8   3  19      931.55      964.25     19.64 o 
  -7   3  19      402.80      447.88     13.38 o 
  -6   3  19        0.20       -7.21      8.07 o 
  -5   3  19      350.56      341.15     11.25 o 
  -4   3  19      433.31      408.53     11.70 o 
  -3   3  19       69.23       77.75      6.47 o 
  -2   3  19      419.37      444.30     11.31 o 
  -1   3  19       72.60       56.46      7.68 o 
   0   3  19      664.34      728.94     14.14 o 
   1   3  19     2335.28     2319.65     37.15 o 
   2   3  19     1434.09     1422.94     26.28 o 
   3   3  19      183.69      198.40      8.84 o 
   4   3  19        4.11        4.63      6.30 o 
   5   3  19       84.66       56.79     10.14 o 
   6   3  19       11.15        8.80      7.58 o 
   7   3  19      157.26      179.45     18.77 o 
  -8   4  19       36.50       27.04      7.96 o 
  -7   4  19       61.21       47.69      7.19 o 
  -6   4  19      141.51      126.32      8.37 o 
  -5   4  19      262.60      297.56     10.67 o 
  -4   4  19      588.25      591.70     13.26 o 
  -3   4  19     1840.88     1752.04     24.92 o 
  -2   4  19     1735.52     1745.70     43.55 o 
  -1   4  19      515.45      482.27     15.12 o 
   0   4  19        3.80        1.25      5.56 o 
   1   4  19        9.74        3.60      6.30 o 
   2   4  19       95.84       91.57      9.01 o 
   3   4  19      247.28      250.53     10.00 o 
   4   4  19       38.43       28.00      7.21 o 
   5   4  19      232.91      259.67     13.24 o 
   6   4  19      565.93      562.56     18.17 o 
  -8   5  19        8.44       -6.72      6.72 o 
  -7   5  19        4.99        0.29      6.20 o 
  -6   5  19        1.32       -0.99      5.91 o 
  -5   5  19       71.32       59.16      7.47 o 
  -4   5  19      115.50       95.03     10.51 o 
  -3   5  19      234.57      209.91     11.33 o 
  -2   5  19      962.65      918.28     29.28 o 
  -1   5  19     1178.22     1117.76     55.56 o 
   0   5  19      634.20      609.25     16.89 o 
   1   5  19      125.18      106.71      8.98 o 
   2   5  19        4.21       -4.88      5.84 o 
   3   5  19      233.66      255.03     15.63 o 
   4   5  19     1032.45     1127.55     24.89 o 
   5   5  19      971.81     1043.80     24.65 o 
   6   5  19      704.79      724.67     44.30 o 
  -7   6  19      335.03      369.78     12.99 o 
  -6   6  19      620.00      681.87     29.66 o 
  -5   6  19      493.14      485.45     24.03 o 
  -4   6  19      189.80      169.69     11.15 o 
  -3   6  19       26.05       16.52      6.90 o 
  -2   6  19      155.29      146.57     10.58 o 
  -1   6  19      664.05      642.67     22.90 o 
   0   6  19      968.89      868.47     20.39 o 
   1   6  19      520.32      496.23     19.52 o 
   2   6  19        2.54        4.20     11.26 o 
   3   6  19      262.35      249.27     13.89 o 
   4   6  19      324.76      303.10     11.83 o 
   5   6  19      110.34      127.44     17.27 o 
  -6   7  19        2.43       -0.36      7.58 o 
  -5   7  19       48.10       50.18     18.02 o 
  -4   7  19       47.34       43.22      8.11 o 
  -3   7  19        4.05       14.68      7.04 o 
  -2   7  19        2.62        3.18      6.62 o 
  -1   7  19       15.37       22.64      5.77 o 
   0   7  19      299.89      360.08     14.54 o 
   1   7  19      733.83      768.64     19.62 o 
   2   7  19      574.40      506.01     16.13 o 
   3   7  19      206.91      161.14     16.14 o 
   4   7  19        2.82       -0.07      6.58 o 
   5   7  19        0.39       10.94     10.89 o 
  -6   8  19       22.53       18.40      8.49 o 
  -5   8  19       63.89       48.91     12.39 o 
  -4   8  19      387.09      353.48     21.77 o 
  -3   8  19      595.82      648.72     27.03 o 
  -2   8  19      359.15      348.64     17.64 o 
  -1   8  19        0.55       -5.17      5.17 o 
   0   8  19       97.44       78.20      9.76 o 
   1   8  19        0.70        4.40      7.88 o 
   2   8  19      172.79      151.35     11.33 o 
   3   8  19      389.84      369.64     15.37 o 
   4   8  19      238.28      226.30     11.27 o 
  -4   9  19        0.49        5.16      8.11 o 
  -3   9  19        1.20        3.16      7.38 o 
  -2   9  19        6.33        0.23      8.63 o 
  -1   9  19        9.37        2.08      7.13 o 
   0   9  19        3.35       -4.62      6.84 o 
   1   9  19        4.27        7.56      7.91 o 
   2   9  19        9.74       15.37      7.75 o 
   3   9  19        0.71       -0.75      7.96 o 
  -2  10  19       28.75       36.24      8.65 o 
  -1  10  19       44.84       31.49      8.98 o 
   0  10  19      246.48      250.45     20.65 o 
   1  10  19      108.18      127.59     11.64 o 
  -8   0  20      101.42      102.11     15.77 o 
  -7   0  20       29.62       25.53     11.26 o 
  -6   0  20      450.58      480.54     23.28 o 
  -5   0  20     1644.81     1719.42     43.55 o 
  -4   0  20      748.24      905.51     29.28 o 
  -3   0  20      177.69      164.43     13.52 o 
  -2   0  20     1250.95     1262.16     33.79 o 
  -1   0  20     1371.38     1437.86     36.04 o 
   0   0  20     1396.84     1337.90     25.42 o 
   1   0  20       22.52       10.48      7.88 o 
   2   0  20        9.34       24.09      5.48 o 
   3   0  20      849.54      912.27     30.03 o 
   4   0  20     1299.50     1299.70     37.54 o 
   5   0  20     1052.69     1060.18     33.79 o 
   6   0  20      455.08      491.05     24.78 o 
  -8   1  20      132.44      123.39     14.27 o 
  -7   1  20      152.97      159.44     13.14 o 
  -6   1  20      263.91      299.25     13.80 o 
  -5   1  20      318.23      310.49     15.39 o 
  -4   1  20      634.82      635.02     16.99 o 
  -3   1  20      730.96      863.21     19.37 o 
  -2   1  20      699.99      781.89     15.12 o 
  -1   1  20      148.56      137.92      7.46 o 
   0   1  20      780.47      793.14     17.99 o 
   1   1  20     1416.20     1558.20     20.08 o 
   2   1  20      304.70      336.17      8.33 o 
   3   1  20        0.12       -2.55      5.08 o 
   4   1  20       55.14       72.01      8.75 o 
   5   1  20        9.47       11.01      7.91 o 
   6   1  20        0.21        2.62      8.22 o 
  -8   2  20      639.82      744.13     17.76 o 
  -7   2  20      417.31      491.11     13.86 o 
  -6   2  20       65.66       80.20      9.52 o 
  -5   2  20      390.68      387.84     11.81 o 
  -4   2  20      632.87      647.30     17.54 o 
  -3   2  20        0.14       -0.79      4.83 o 
  -2   2  20      359.83      349.87     10.46 o 
  -1   2  20       55.89       61.07      6.78 o 
   0   2  20      498.31      474.76     20.27 o 
   1   2  20     2194.54     2195.93     29.17 o 
   2   2  20     1877.59     1993.97     32.15 o 
   3   2  20      584.67      581.13     15.58 o 
   4   2  20      178.80      166.88      8.77 o 
   5   2  20       15.49       19.22      7.91 o 
   6   2  20       18.62       27.96      8.75 o 
  -8   3  20        7.96       11.60      7.04 o 
  -7   3  20       18.90       19.38      6.64 o 
  -6   3  20       23.70       28.75      6.47 o 
  -5   3  20       92.63      103.84     11.27 o 
  -4   3  20      350.22      330.68     10.96 o 
  -3   3  20      918.28      910.30     29.67 o 
  -2   3  20      395.92      396.79     10.98 o 
  -1   3  20      165.56      150.28      9.81 o 
   0   3  20        3.40        4.70      6.09 o 
   1   3  20       10.90       19.58      6.84 o 
   2   3  20        0.75       12.94      6.62 o 
   3   3  20       49.00       49.72      6.24 o 
   4   3  20      107.96      113.95      9.51 o 
   5   3  20       18.21        8.75      7.58 o 
   6   3  20      180.11      167.20     11.87 o 
  -7   4  20       12.87       16.30      6.58 o 
  -6   4  20       17.36       13.89      6.47 o 
  -5   4  20      266.81      281.29     14.22 o 
  -4   4  20       69.57       92.53      7.34 o 
  -3   4  20      155.52      129.50     10.09 o 
  -2   4  20      574.69      540.87     16.46 o 
  -1   4  20      822.80      782.94     19.37 o 
   0   4  20       71.91       82.59      6.91 o 
   1   4  20      157.71      123.39      8.98 o 
   2   4  20      146.05      160.57     10.34 o 
   3   4  20      292.18      301.09     16.11 o 
   4   4  20      579.35      596.90     17.42 o 
   5   4  20      358.54      348.88     15.29 o 
   6   4  20      184.84      169.29     12.40 o 
  -7   5  20      109.98      115.43      9.24 o 
  -6   5  20       76.51       62.40      7.34 o 
  -5   5  20        4.24        9.76      7.43 o 
  -4   5  20       39.66       48.67      7.91 o 
  -3   5  20       38.97       55.13      8.22 o 
  -2   5  20       48.78       34.46      7.68 o 
  -1   5  20        0.89        2.91      6.49 o 
   0   5  20      300.54      289.56     12.93 o 
   1   5  20      192.34      207.53     17.64 o 
   2   5  20       10.58       -1.41      6.62 o 
   3   5  20      109.16       94.94      7.80 o 
   4   5  20       16.08       16.54      8.11 o 
   5   5  20        9.09       21.02      8.65 o 
  -6   6  20        0.90        6.01      7.96 o 
  -5   6  20       40.71       46.20      8.75 o 
  -4   6  20      134.46      147.68     10.87 o 
  -3   6  20       24.03       15.61      7.38 o 
  -2   6  20      317.73      299.86     13.24 o 
  -1   6  20      150.02      177.58     11.15 o 
   0   6  20       16.85       13.52      7.04 o 
   1   6  20       74.98       57.31      8.22 o 
   2   6  20       24.86        6.58      6.66 o 
   3   6  20       35.95       32.85      7.92 o 
   4   6  20      320.46      317.60     15.29 o 
   5   6  20      319.66      300.64     15.29 o 
  -6   7  20      247.22      262.04     13.77 o 
  -5   7  20      104.18       69.53     13.52 o 
  -4   7  20        4.61        1.59      9.39 o 
  -3   7  20       15.98        3.87      6.84 o 
  -2   7  20       35.26       27.76      8.63 o 
  -1   7  20      260.35      254.12     13.00 o 
   0   7  20      235.59      256.35     13.47 o 
   1   7  20       82.43       75.95      9.28 o 
   2   7  20        0.04        4.59      7.04 o 
   3   7  20      143.46      175.82     12.39 o 
   4   7  20      370.79      425.66     13.38 o 
  -4   8  20        1.11        0.18      7.58 o 
  -3   8  20       29.49       41.70      8.75 o 
  -2   8  20       20.90       23.25      8.45 o 
  -1   8  20        4.80       -0.47      7.15 o 
   0   8  20        3.56       -3.18      6.84 o 
   1   8  20      152.40      133.57     10.87 o 
   2   8  20      637.69      713.73     20.44 o 
   3   8  20      305.40      365.92     15.60 o 
  -3   9  20      518.77      525.39     29.66 o 
  -2   9  20      276.73      247.74     14.06 o 
  -1   9  20        9.88        1.59      5.88 o 
   0   9  20        3.28       -2.59      7.58 o 
   1   9  20       13.60        4.71      8.63 o 
  -7   1  21       10.40        1.13     10.14 o 
  -6   1  21       98.07      116.01     19.52 o 
  -5   1  21      796.36      869.17     21.24 o 
  -4   1  21      484.20      502.17     15.66 o 
  -3   1  21        7.78       12.31      5.45 o 
  -2   1  21      248.52      257.19      9.48 o 
  -1   1  21      762.71      793.68     15.53 o 
   0   1  21       72.39       99.40      9.49 o 
   1   1  21      651.91      632.14     16.09 o 
   2   1  21      407.35      466.12      8.70 o 
   3   1  21        2.56        4.13      5.52 o 
   4   1  21      327.96      314.37     14.33 o 
   5   1  21      449.01      552.84     21.77 o 
   6   1  21      158.57      200.81     13.00 o 
  -7   2  21       27.87       34.54      7.34 o 
  -6   2  21       66.04       53.68      7.22 o 
  -5   2  21      146.86      156.46      8.93 o 
  -4   2  21       17.56       24.15      5.91 o 
  -3   2  21       10.90        7.68      5.17 o 
  -2   2  21       61.79       66.31      6.42 o 
  -1   2  21      146.32      160.89     21.02 o 
   0   2  21      843.73      923.53     20.97 o 
   1   2  21      295.80      290.15     12.93 o 
   2   2  21      159.41      113.48     11.35 o 
   3   2  21        0.56        2.22      6.49 o 
   4   2  21        0.26        2.09      7.04 o 
   5   2  21       28.11       25.53     12.76 o 
  -7   3  21      150.59      129.97      9.52 o 
  -6   3  21        0.86       -4.68      6.20 o 
  -5   3  21       18.37       11.49      6.04 o 
  -4   3  21       40.78       39.82      6.47 o 
  -3   3  21      129.62      109.76     13.13 o 
  -2   3  21      280.51      309.35     18.02 o 
  -1   3  21      158.48      188.59     10.80 o 
   0   3  21       41.96       39.31      7.68 o 
   1   3  21      910.83      978.87     21.99 o 
   2   3  21      591.36      629.68     21.02 o 
   3   3  21        9.23       13.77     11.26 o 
   4   3  21       44.95       50.03      8.30 o 
   5   3  21       13.92       18.87      8.11 o 
  -7   4  21        2.90       -6.50      6.50 o 
  -6   4  21       30.20       17.86      6.64 o 
  -5   4  21      294.03      329.26     14.06 o 
  -4   4  21      424.72      455.88     30.78 o 
  -3   4  21      406.53      438.61     18.40 o 
  -2   4  21      277.89      239.13     12.27 o 
  -1   4  21      199.30      152.71     14.64 o 
   0   4  21       19.02       20.52      7.04 o 
   1   4  21        7.74       14.96      6.84 o 
   2   4  21       30.76       22.33      7.15 o 
   3   4  21      183.49      184.89      9.37 o 
   4   4  21      224.30      292.55     32.66 o 
   5   4  21       42.91       37.69     14.64 o 
  -6   5  21       78.09       86.11     16.14 o 
  -5   5  21      234.20      260.55     37.92 o 
  -4   5  21      219.69      235.00     37.54 o 
  -3   5  21       58.37       35.91     10.51 o 
  -2   5  21        9.01       14.10      7.04 o 
  -1   5  21      207.69      206.30     12.21 o 
   0   5  21      127.02      121.76      7.91 o 
   1   5  21        1.61        1.44      6.84 o 
   2   5  21        0.59       -6.35      6.84 o 
   3   5  21      157.28      133.49      8.87 o 
   4   5  21      618.22      651.70     19.45 o 
  -5   6  21      141.90      129.59     15.77 o 
  -4   6  21        2.00        7.40      7.68 o 
  -3   6  21        7.69        3.92      7.15 o 
  -2   6  21       68.28       70.78      9.03 o 
  -1   6  21      558.25      615.65     18.56 o 
   0   6  21      809.70      865.37     21.50 o 
   1   6  21      220.41      184.86     13.89 o 
   2   6  21       21.06        8.84      7.15 o 
   3   6  21        8.78        2.39      6.39 o 
   4   6  21       53.94       36.00      8.98 o 
  -4   7  21       35.52       36.79      8.98 o 
  -3   7  21      138.28      133.90     11.11 o 
  -2   7  21       71.20       70.30     17.64 o 
  -1   7  21        5.59        7.16      7.91 o 
   0   7  21        0.51       -3.09      7.51 o 
   1   7  21       62.74       54.58      8.98 o 
   2   7  21      407.01      458.24     16.96 o 
   3   7  21      133.39      135.87      9.46 o 
  -3   8  21      406.34      430.84     16.96 o 
  -2   8  21       36.37       27.56      8.11 o 
  -1   8  21        4.84        2.90      7.68 o 
   0   8  21       21.62       20.32      7.91 o 
   1   8  21       81.32       79.23     15.39 o 
  -6   0  22      800.81      940.05     33.04 o 
  -5   0  22     1709.98     1883.85     48.05 o 
  -4   0  22      512.56      488.80     22.53 o 
  -3   0  22        2.63        4.51      9.01 o 
  -2   0  22      147.50      135.15     13.52 o 
  -1   0  22      158.89      184.12     11.11 o 
   0   0  22      393.87      397.52     14.75 o 
   1   0  22      845.05     1036.89     23.62 o 
   2   0  22      230.16      280.54     13.53 o 
   3   0  22      206.23      223.75     18.02 o 
   4   0  22     1062.30     1348.51     39.79 o 
   5   0  22      751.23      983.60     35.29 o 
  -6   1  22       19.87       20.65      8.49 o 
  -5   1  22       94.99      102.13      8.24 o 
  -4   1  22       84.79       92.97      7.78 o 
  -3   1  22      241.16      259.24     12.97 o 
  -2   1  22      420.07      463.68     12.31 o 
  -1   1  22      966.22     1055.29     18.45 o 
   0   1  22      747.14      747.31     15.95 o 
   1   1  22      526.66      471.31     12.96 o 
   2   1  22      610.22      688.13     19.11 o 
   3   1  22      109.67      143.41     15.77 o 
   4   1  22       84.82       88.60     14.27 o 
   5   1  22       61.20       52.53      9.81 o 
  -6   2  22       21.14       21.67      7.07 o 
  -5   2  22       17.65        9.59      6.35 o 
  -4   2  22       23.72       11.11      6.15 o 
  -3   2  22      252.87      265.13     10.22 o 
  -2   2  22      478.36      558.69     17.20 o 
  -1   2  22      599.57      584.88     17.25 o 
   0   2  22       38.85       34.60      7.43 o 
   1   2  22      355.50      409.61     13.19 o 
   2   2  22      410.11      439.85     12.65 o 
   3   2  22      207.51      196.82     11.87 o 
   4   2  22       16.86       18.77     12.01 o 
  -6   3  22        5.84       -5.47      6.35 o 
  -5   3  22       12.94        5.89      6.20 o 
  -4   3  22      261.90      268.47     10.77 o 
  -3   3  22      303.13      281.17     13.53 o 
  -2   3  22      322.67      317.88     14.31 o 
  -1   3  22       68.66       71.18      8.98 o 
   0   3  22        0.27       -3.44      6.30 o 
   1   3  22       22.76       27.41      7.43 o 
   2   3  22       62.24       62.48      7.16 o 
   3   3  22      265.39      243.58     13.15 o 
   4   3  22      172.42      139.96     10.80 o 
  -6   4  22      181.64      170.78     10.25 o 
  -5   4  22      225.78      242.37     13.80 o 
  -4   4  22       70.82       70.34      9.56 o 
  -3   4  22        4.08        1.64      7.15 o 
  -2   4  22       23.14       25.28      7.91 o 
  -1   4  22       43.44       22.27      7.91 o 
   0   4  22        0.30       -7.88      8.63 o 
   1   4  22      119.42      132.42      9.67 o 
   2   4  22       58.68       49.85      7.91 o 
   3   4  22        0.19        3.29      7.58 o 
   4   4  22      168.14      173.64     12.18 o 
  -5   5  22       13.38       17.90      8.11 o 
  -4   5  22       13.03        3.00      7.38 o 
  -3   5  22        8.29        1.16      6.84 o 
  -2   5  22        2.23        1.42     14.27 o 
  -1   5  22      145.36      130.74     10.87 o 
   0   5  22      347.12      355.05     14.59 o 
   1   5  22       37.56       32.63      7.91 o 
   2   5  22        2.97        5.26      7.43 o 
   3   5  22       41.69       30.69      7.12 o 
  -4   6  22        4.29       -3.25      7.91 o 
  -3   6  22       60.40       58.31     13.14 o 
  -2   6  22       55.48       41.58      8.45 o 
  -1   6  22       13.74       19.17     10.89 o 
   0   6  22        2.98       11.56     10.14 o 
   1   6  22       23.58       26.38      7.68 o 
   2   6  22       50.26       42.52      8.75 o 
  -3   7  22       63.86       63.11      9.56 o 
  -2   7  22        5.51        4.79      7.58 o 
  -1   7  22      127.53      147.43     11.41 o 
   0   7  22       84.23       67.79      7.63 o 
   1   7  22       30.20       17.72      8.45 o 
  -5   1  23      427.09      457.07     13.99 o 
  -4   1  23      116.62      113.72      8.21 o 
  -3   1  23        0.13       -5.71      5.71 o 
  -2   1  23      260.63      259.30     10.67 o 
  -1   1  23       93.60       98.93      9.73 o 
   0   1  23      121.94      125.09      8.35 o 
   1   1  23      310.78      315.67     12.28 o 
   2   1  23      164.28      132.15     15.77 o 
   3   1  23        5.85        5.26     11.26 o 
   4   1  23       72.92       98.36     15.02 o 
  -5   2  23       11.29        5.66      6.35 o 
  -4   2  23       76.37       65.27      7.63 o 
  -3   2  23        0.04        6.38      7.43 o 
  -2   2  23      122.91      143.39     19.15 o 
  -1   2  23      487.78      477.48     16.67 o 
   0   2  23      191.06      201.60     15.02 o 
   1   2  23      196.34      246.93     10.90 o 
   2   2  23       39.81       42.28      8.09 o 
   3   2  23        6.95       -3.75     11.26 o 
  -5   3  23        3.41       -4.04      6.20 o 
  -4   3  23       66.91       84.10      9.81 o 
  -3   3  23      188.71      176.45     11.94 o 
  -2   3  23      356.43      320.08     14.22 o 
  -1   3  23      471.97      429.93     25.15 o 
   0   3  23        1.01       -0.56      7.38 o 
   1   3  23      238.87      229.35     12.71 o 
   2   3  23      120.05      125.56      8.58 o 
   3   3  23        9.77       17.87      8.11 o 
  -4   4  23       19.82       28.91      8.49 o 
  -3   4  23       52.68       57.61      9.28 o 
  -2   4  23      122.63      129.75     10.58 o 
  -1   4  23        5.16       -7.04      7.04 o 
   0   4  23        9.93       -1.13     13.89 o 
   1   4  23      123.86      155.79     11.15 o 
   2   4  23      178.74      181.83     11.64 o 
  -4   5  23      145.09      162.41     13.52 o 
  -3   5  23       15.91       26.44      8.45 o 
  -2   5  23        3.28        3.34      7.13 o 
  -1   5  23        1.06        4.71      7.91 o 
   0   5  23        1.34        5.26      7.43 o 
   1   5  23       21.38       23.78      6.47 o 
   2   5  23       11.43       10.96     10.14 o 
  -2   6  23       32.72       31.56      8.75 o 
  -1   6  23      309.94      353.97     15.12 o 
   0   6  23      429.37      469.25     38.29 o 
  -4   0  24      389.56      454.26     23.28 o 
  -3   0  24       38.79       16.14     10.89 o 
  -2   0  24        0.46       -4.42      7.38 o 
  -1   0  24      245.63      292.08     21.77 o 
   0   0  24      522.50      540.60     26.28 o 
   1   0  24      887.36     1021.89     35.29 o 
  -4   1  24        9.72       -4.28      6.32 o 
  -3   1  24       18.50       26.39      6.64 o 
  -2   1  24       66.35       54.26      9.19 o 
  -1   1  24       11.61       13.91      6.32 o 
   0   1  24       14.04       22.18      7.35 o 
   1   1  24      138.83      138.31      9.20 o 
   2   1  24      187.00      176.45     17.27 o 
  -4   2  24       36.65       18.40      8.49 o 
  -3   2  24      309.45      329.44     15.37 o 
  -2   2  24     1146.91     1233.63     37.54 o 
  -1   2  24      587.29      684.86     21.02 o 
   0   2  24        1.46        6.51      6.04 o 
   1   2  24       36.53       42.45      8.45 o 
   2   2  24       15.11       33.04     12.76 o 
  -3   3  24       30.10       34.52      8.75 o 
  -2   3  24       13.32       26.17      8.75 o 
  -1   3  24      147.12      160.96     11.64 o 
   0   3  24        0.07        6.06      7.38 o 
   1   3  24       24.02       30.34      8.45 o 
  -2   4  24        1.46        4.45      7.68 o 
  -1   4  24       29.11       32.01      8.98 o 
   0   4  24       13.16       12.09      7.58 o 
  -1   1  25        2.91       -1.39      6.29 o 
                                                 
